# Supplementary material for: Systematics and Evolution of the Miocene Three-Horned Palaeomerycid Ruminants (Mammalia, Cetartiodactyla)
Source: PLoS One. 2015 Dec 2;10(12):e0143034. doi: 10.1371/journal.pone.0143034 (PMC4668073; doi:10.1371/journal.pone.0143034)
Supplement: S1 File — (Simplified Nexus file). (NEX) [file pone.0143034.s001.nex]

#NEXUS

BEGIN DATA;
	DIMENSIONS  NTAX=10 NCHAR=32;
	FORMAT DATATYPE = STANDARD GAP = - MISSING = ? SYMBOLS = "  0 1 2 3";
	MATRIX
	LaRetama           111011002122211011???01001010112
	Tpachecoi          111001000101?1??0111100010101001
	Ampelomeryx        0000100130201001000001110???????
	Tauromeryx         112121111220?1000111101000001101
	Pmagnus_Sansan     ???0??????????1?01111010001010?1
	Mesegar            ??????????????0?100001010???????
	Sinomeryx          00001001?????001000001110???????
	_Propalaeoryx      ------------0-1?1000001--1001000
	Germanomeryx       ??????013120?00?1????1110???????
	Palaeomeryx_kaupi  ????????????????111110100???????

;
END;
