# Supplementary material for: Systematics and Evolution of the Miocene Three-Horned Palaeomerycid Ruminants (Mammalia, Cetartiodactyla)
Source: PLoS One. 2015 Dec 2;10(12):e0143034. doi: 10.1371/journal.pone.0143034 (PMC4668073; doi:10.1371/journal.pone.0143034)
Supplement: S2 File — (Simplified Nexus file). (NEX) [file pone.0143034.s002.nex]

#NEXUS

BEGIN DATA;
	DIMENSIONS  NTAX=27 NCHAR=67;
	FORMAT DATATYPE = STANDARD GAP = - MISSING = ? SYMBOLS = "  0 1 2 3 4 5 6 7";
	MATRIX
	Hyemoschus         000000010-00000100100200000000000000001000000-000000010000000001000
	Gelocus            ?0??????????0????????????0???001103000?00?010110?0??01?00000011110?
	Amphitragulus      00010101101?0000201000???0011001103000200?000010????101011??????1??
	Muntiacus          0001010110101210200011000011111111300010000101111200210111101111110
	Giraffa            0001000131112001101110000012210111422000010101102202101000010320110
	Prolibytherium     ?????0014?117?1010?111?0001?1101113000000?010?10????????????022???0
	Orangemeryx        ????????????5????0?????0?0111101113000?000010111220010100000022011?
	Dremotherium       2101000110100110100???0000111101111000210?010011????100011?0?110110
	Namacerus          12120???201030?0101111100011210111100102100101111201100010001001110
	Moschus            2212000120200100101110100012210111211122101111111100111111001000110
	Namibiomeryx       ?????????????????0???????01???01?11001?00?01011112??1????100110011?
	Ampelomeryx        0001000?41112110?111100110????????????2??????0????????????????????1
	Xenokeryx          ???????1????2??0?1?????11011?????????0?00?010010?21?10020100121?111
	Triceromeryx       ????????????2????1?????1?0111101113000?00?010010121??002??00?21?1?1
	Sinclairomeryx     0001010110106110200010100011?101111000?01?210111??1?210111000111110
	Cranioceras        0001011110106000220010100011?101111000?01?210110?21?210111000111110
	Antilocapra        2212020111314100300110100122210111500102003101111310200011001000110
	Merycodus          0212120??0204?00300110100011?101113001020?1101111???110010000001110
	Hispanomeryx       12120???212101?010?1??1000112101112001?2101101111110100110001001110
	Micromeryx         121200??20200100?0111?100011210111200122101100112000110111001000110
	Sperrgebietomeryx  0101000?102001001011011000111101113001?20?010111????1???1000???0110
	Blastomeryx        2101?0??1?1?0110?0?????0?0011101111000200?0101101?0?11001100011?110
	Moschus_grandeavus 2212?0??????010??0???????0???101112110?21?111111????1???1?00???111?
	Capreolus          0001010110101210200010000022210111300001000101101210210111001111110
	Stockoceros        2212120111314100300110100122210111501102003101111312210011001000110
	Eudorcas           2212000121403010100111000022210111300102104111111111300010101000110
	Propalaeoryx       ???????????????0?0?????010211001113001200?0101111210100201000210110

;
END;
