# Supplementary material for: Systematics and Evolution of the Miocene Three-Horned Palaeomerycid Ruminants (Mammalia, Cetartiodactyla)
Source: PLoS One. 2015 Dec 2;10(12):e0143034. doi: 10.1371/journal.pone.0143034 (PMC4668073; doi:10.1371/journal.pone.0143034)
Supplement: S3 File — (Simplified Nexus file). (NEX) [file pone.0143034.s003.nex]

#NEXUS

begin data;
dimensions ntax=27 nchar=14133;
format datatype = dna gap = - missing =?;
matrix

Hyemoschus   AACAGGTTTGGTCCTGGCCTTTCCATTGATTCTTAATAAAATTACACATGCAAGCATCCACGCCCCCGTGAGAATGCCCCCAGTGT-CTACAAGACACGAAGGAGCGGGCATCAAGCACGCT-AATTAGAGCAGCTCACGACGCCTTGCTTAGCCACACCCCCACGGGAAACAGCAGTGATAAAAATTAAGCCATGAACGAAAGTTCGACTAAGTTATATTAAACAGGGTTGGTAAATTTCGTGCCAGCCACCGCGGTCATACGATTAACCCAAGTTAATGGAAGTACGGCGTAAAGCGTGTTAGAGGAACACAAACAAAATAAGATTAAACTTTAATTAAGCTGTAGAAAGCCATAATTAAAATAAAAATAAATAACGAAAGTAATCTTATTACATACCAA-TACACGATAGCTAAGACCCAAACTGGGATTAGATACCCCACTATGCTTAGCCCTAAACATAAATAGTTAATTAGACAAAACTATTCGCCAGAGGACTACTAGCTATAGCTTAAAACTCAAAGGACTTGGCGGTGCTTTATATCCCTCTAGAGGAGCCTGTTCTATAATCGATATACCCCGATAGACCTCACCAACCCTTGCTAATTCAGTCTATATACCGCCATCTTCAGCAAACCCT-AAAAGGGAACAAAAGTAAGCCTAATCATTACACATAAAAACGTTAGGTCAAGGTGTAACCTATGGGTTGGGAAGAAATGGGCTACATTTTCTACTTAAAAGAAA--------ACACGAAAGTCCTCATGAAACTGATGACTAAAGGAGGATTTAGTAGTAAGCTAAGAATAGAGCGCTTAGCTGAATCGGGCCATGAAGCACGCACACACCGCCCGTCACCCTCCTCAAGCATATCCTAAACTTTTAAACTTAT---TACAAGTACTAACAATGCAAGAGGAGACAAGTCGTAACAAGGTAAGCATACCGGAAGGTGTGCTTGGACAAATC--ACCAAAGCTAGCCCA----CCCCCTCTTTTCTCAACTAATAAATACAAATCAATTAAAACATTCAGTTACAT-ACTAAAGTATAGGAGATAGAAATTTTAAACCTGGCGCTATAGA-GAAAGTACCGTAAGGGAAAGATGAAAGAATGATTTTCAAAGTAAGAAAAAGCAAAGATTACCCCTTGTACCTTTTGCATAATGAGTTAACTAGTG-AAAATATAGCAAAGAGAGCTTAAGTTATAAGGCCCGAAACCAGACGAGCTACCTATGAACAGTTTATC-AGAACCAACCCGTCTATGTGGCAAAATAGTGGGAAGATTTATAGGTAGAGGTGACACGCCTAACGAGCCTGGTGATAGCTGGTTGTCCAGGAAATGAATTTAAGTTCAGCTTT-AAAAATACCCCAAAGACACA---TAAC-TCTACTGTATTTTTAAAAGTTAGTCTAAAAGGGTACAGCCTTTTAGAAAAGGATACAACCTTAACTAGAGAGTAAACACTATCT-ACACCATAGTTGGCCTAGAAGCAGCCATCAATTAAGAAAGCGTTAAAGCTCAAC-AAGAAGCCAAATCTAATACCAATAATAAAC-AATAAACTCCTAGATCACCTACTGGACTAATCTGTTTATAAACAGAAGCAATAATGTTAACATGAGTAACAAGAAGTA-ATTCTCCCTGCATAAGCTTACGTCAGTAACTAATATTATTCTGACAATTAACAGCAAAATAAAAACAATCCACAACTAGATAATTTATTAACCACACTGTTAACCCAACACAGGCATGCACTTTAAAGGGAAAGATTAAAAGAAATAAAAGGAACTCGGCAAACAC--TAACCCCGCCTGTTTACCAAAAACACCACCTCTAGCATCACTAGTATTAGAGGCACTGCCTGCCCGGTGACAATAGTTAAACGGCCGCGGTATCCTGACCGTGCAAAGGTAGCATAATCATTTGTTCTCTAAATAAGGACTTGTATGAATGGCAACACGAGGGTTTAACTGTCTCTTATTTCTAATCAGTGAAATTGACCTTCCCGTGAAGAGGCGGGAATATACTAATAAGACGAGAAGACCCTATGGAGCTTTAATTAATTTACCCAAGG--AGCA-ACTTTTAACCGCCAAGGGACAACAACATTTCCACCTGGGTTAACAATTTTGGTTGGGGTGACCTCGGAGAACAAAAAATCCTCCGAGCGATTCTTAAAGACTAGACCTACAAGTCAAATCGTCCTATCGTACATTGATCCAAAAATAATTTGATCAACGGAACAAGTTACCCTAGGGATAACAGCGCAATCCTATTCTAGAGTCCATATCGACAATAGGGTTTACGACCTCGATGTTGGATCAGGACATCCCAATGGTGCAGCAGCTATTAAAGGTTCGTTTGTTCAACGATTAA-AGTCCTACGTGATCTGAGTTCAGACCGGAGCAATCCAGGTCGGTTTCTATCTATTATACATTTCTCCCAGTACGAAAGGACAAGAGAAATGGGGCCACCTTAAAATAAGCGCCCCTAAACCAATTAATGATTTTATCTCAATTAATTAATTAGTAACAA-CAGTATACCCGAGACCAGGGTTCA---ATGAACCAAAATTTATTTGCCTCTTTCATTACCCCAACCATAATAGGCCTCCCCATTGTCATCCTGATCATCACATTTCCAAGTATCTTATTCCCAACCCCTAATCGCTTGACCAACAATCGTTTGGTTTCACTTCAACAATGGTTAGTTCAACTCACAACGAAACAAATATTAAGTATGCACAACAAAAAGGGGCAAACATGGGCACTAATACTTGTATCTCTTATTATATTTATTGGATCTACCAATTTATTAGGTCTCCTGCCACACTCATTTACACCCACCACACAACTATCCATGAATCTAGGAATAGCAATCCCCTTATGGGCAGGTACTGTAATTACGGGTTTCCGCAACAAAACTAAAAATTCTTTAGCCCACTTTTTACCCCAAGGAACACCAACCCTTCTAATTCCCATACTTATCATCATTGAAACAATCAGCCTTTTTATTCAACCAGTTGCTCTAGCCGTACGACTAACAGCAAACATCACAGCGGGCCATCTACTCATGCACCTGATTGGAAGCGCCACTCTAGCTCTACTAAACATCAGTACTACCACAGCCCTCATCACATTTATCATTTTAATTTTACTAACAATGCTTGAATTTGCTGTAGCCATGATTCAAGCCTACGTTTTCACCCTACTAGTGAGCCTATACTTACATGACAATTCGTAAATACCACAACTAAATACATCAACATGATTTATTACCATCCTTTCCATATTATCAGCATTATTCATTCTATTCCAACTAAAAATTTCCAAATATACCTACTTCACAGGCCCCGAATCAACTTCAATCAAAACACAAAAACAGAACACCCCTTGAGAACTAAAATGAACCAAAATTTATTTGCCTCTTTCATTACCCCAACCA---TAA--ATGATCAACATTCGAAAATCCCACCCCCTAATAAAGATTATTAACAATGCATTTATTGACCTCCCAGCACCCTCAAACATTTCCTCACTGTGAAACTTCGGCTCCCTACTGGGCATCTGCTTGATCCTACAGATCCTTACAGGCCTATTCCTAGCAATACACTATACATCAGATACAACAACAGCCTTCTCCTCTGTTACACACATCTGCCGAGATGTAAACTACGGCTGAATCATTCGGTATATTCATGCAAACGGGGCCTCCATATTCTTCATCTGCCTATACATGCACATAGGACGAGGCCTATACTACGGCTCATACACCTTCACAGAAACCTGAAACATTGGAGTAATTCTTCTATTAACAGTAATAGCCACAGCGTTCATAGGATATGTCCTACCATGAGGCCAAATATCTTTCTGAGGCGCTACAGTTATCACCAACCTCCTATCAGCCATCCCTTACATTGGCACAGACCTAGTTGAATGAATTTGAGGCGGCTTCTCAGTAGACAAAGCAACTCTCACACGATTTTTCGCCTTTCACTTTATTCTCCCATTCATCGTCACAGCTCTGGCCTTTGTTCACCTCCTCTTCCTCCACGAAACAGGATCCAACAACCCAACAGGAATCCCATCAGACATAGACAAAATCCCCTTCCACCCTTATTACACTATCAAAGATGCCCTAGGAGCCCTGCTCCTAATTCTGGCACTAATAGTACTAGTGCTATTCTCACCTGACCTCCTAGGAGACCCAGACAACTACACACCCGCCAACCCGCTTAACACACCCCCTCACATCAAACCAGAATGATATTTCCTCTTCGCATATGCTATCTTGCGATCAATTCCCAATAAACTAGGAGGAGTCCTAGCACTCATTATGTCCATTCTAATCCTACTACTCATACCCCTTCTCCATACATCCAAACAACGAAGCATGATATTTCGACCTCTCAGCCAATGCCTTTTTTGAATCCTAGTAGCAGACCTACTCACACTTACATGAATTGGAGGCCAACCAGTAGAACACCCATACATTATTATCGGCCAACTGGCATCCATTGCATACTTCTCCATCATCCTAGTGCTCATACCAATAGCTGGTCTAATCGAAAACAAACTCCTGAAATGAAGA----ATGTTCATTAACCGCTGACTATTTTCAACTAATCACAAAGATATCGGTACCCTCTACTTATTGTTTGGTGCTTGAGCAGGCATAGTTGGAACTGCCTTAAGCCTACTAATCCGTGCTGAACTGGGCCAACCTGGAACGCTACTTGGAGATGACCAAATTTACAACGTAGTGGTAACAGCACATGCGTTCGTAATGATTTTCTTCATAGTTATACCTATCATAATCGGGGGCTTTGGTAACTGACTTGTTCCACTAATAATTGGTGCGCCAGACATAGCTTTCCCTCGAATAAACAACATAAGCTTCTGACTTCTCCCACCTTCTTTCCTCCTTCTACTTGCATCATCAATAGTTGAAGCTGGGGCAGGAACAGGTTGAACCGTTTATCCTCCTTTAGCCGGAAACTTAGCTCACGCAGGAGCCTCCGTCGATCTTACTATCTTCTCCCTTCACCTGGCAGGAATTTCTTCCATTTTAGGCGCCATTAATTTTATTACCACAATTATTAATATGAAACCCCCAGCTATATCCCAGTATCAAACCCCATTATTTGTATGATCCGTACTGATCACAGCTGTCCTTCTATTACTTTCTTTACCCGTCCTGGCAGCTGGCATTACCATGCTCCTCACCGATCGGAATCTAAACACAACTTTCTTTGACCCGGCAGGAGGAGGCGACCCAATTCTCTACCAACACTTATTTTGATTCTTTGGACACCCTGAAGTTTACATCCTTATCCTGCCTGGATTTGGCATGATTTCTCATATCGTAACCTATTACTCAGGCAAAAAAGAGCCCTTCGGTTACATGGGAATAGTGTGAGCCATGATATCAATTGGTTTCCTGGGCTTTATTGTATGAGCCCATCATATGTTTACAGTAGGAATGGATGTCGATACCCGAGCCTATTTTACATCCGCTACCATGATCATTGCCATTCCAACAGGAGTAAAAGTCTTTAGCTGATTAGCCACATTACATGGGGGCAATATTAAATGATCCCCTGCTATAATATGAGCCCTAGGCTTTATTTTCCTATTCACAGTCGGGGGTCTAACAGGGATTGTCCTAGCCAACTCTTCTTTAGACATTGTCCTACACGACACTTACTACGTTGTAGCACATTTCCATTATGTTCTCTCTATAGGAGCTGTCTTCGCTATTATAGGGGGCTTCGTTCATTGATTTCCACTATTTTCAGGCTACACTCTTAATTCAACATGAGCCAAAATTCACTTCATTATTATATTTGTTGGAGTCAATATAACCTTCTTCCCACAACATTTCTTAGGACTTTCTGGAATACCACGACGCTACTCTGACTACCCTGATGCATACACAATATGAAATACCATCTCTTCCATAGGCTCATTTATTTCTCTTACAGCAGTAATACTTATAGTATTCATTATCTGAGAAGCATTCGCCTCTAAACGAGAAGTCTCAACTGTAGATCTTACAGCCACAAACCTAGAATGATTAAACGGGTGTCCCCCTCCCTACCACACATTTGAAGAGCCCGCATATATTAATTCAAAATAA--ATGGCGTATCCTCTCCAATTAGGCTTCCAAGATGCAACTTCTCCCATCATAGAAGAACTACTCCACTTTCACGACCATACACTGATAATCGTATTCTTAATTAGCTCATTAGTGTTATACGTTATTACATTAATACTAACAACAAAACTTACTCATACCAGCACAATAGATGCCCAAGAAGTAGAAACTATCTGAACCATCCTACCTGCGATCATTTTAATTTTAATTGCCCTACCCTCACTACGAATCCTCTACATGATAGACGAAATCAATAACCCTTCATTAACAGTGAAAACAATGGGCCATCAATGATACTGAAGCTACGAATACACAGACTACGAAGACCTAAGCTTTGACTCTTATATAATTCCCACATCCGAACTAAAACCTGGCGAGTTACGACTGCTGGAGGTAGACAACCGAGTAGTATTGCCTATAGAAATGACCATTCGAATATTAATTTCCTCAGAAGACGTTCTACACTCATGAGCTGTTCCTTCTTTAGGGCTAAAAACAGACGCTATTCCAGGACGCTTAAATCAAACTACCCTTATATCAACACGACCAGGCCTGTTTTATGGACAATGCTCAGAGATCTGCGGCTCTAACCATAGCTTTATACCAATCGTCCTTGAATTAGTCCCACTGGATTACTTTGAAAAATGATCTACATCCATACTATAG--ATGACCCACCAGACCCATGCTTACCATATGGTAAACCCGAGCCCATGACCACTAACAGGGGCCCTGTCCGCTCTCCTAATGACATCTGGCCTAACGATATGATTTCACTTCAATTCAATTATTCTACTCACAATCGGTCTAACAACCAATATACTCACTATGTATCAATGATGACGCGATGTTATCCGAGAAAGCACCTTTCAAGGCCACCATACCTCAACTGTACAAAAAGGTCTACGATACGGTATAATCCTTTTTATTATCTCAGAGGTCTTATTTTTTACAGGATTCTTCTGAGCCTTTTACCACTCAAGCCTCGCCCCTACTCCCGAACTAGGAGGATGCTGACCCCCCACAGGCATTCAACCCCTTAACCCCCTAGAAGTACCACTTCTAAACACCTCTGTCCTCCTAGCCTCCGGAGTCTCCATTACTTGAGCACACCATAGTCTCATAGAAGGACATCGAAACCACATACTCCAAGCCCTGTTCATCACCATCTCCCTAGGCGTTTACTTTACACTCCTTCAAGCCTCAGAATACTATGAAGCCCCATTCACCATCGCAGATGGCGTCTATGGCTCGACCTTCTTCGTAGCTACAGGATTTCACGGGCTACATGTCATTATTGGCTCTACATTCCTAATTGTATGCTTTCTACGCCAACTAAAATTTCACTTCACATCTAGTCACCATTTCGGATTCGAAGCCGCTGCCTGATATTGACACTTCGTAGACGTAGTATGACTTTTCCTTTATGTCTCCATTTACTGATGAGGCTCAT--ATGTTTATAGTAAACATTCTAACCCTCATCATCCCTATTCTCCTAGCTGTAGCATTCCTAACGCTAGTAGAACGCAAAATCCTAGGGTATATGCAACTCCGAAAAGGACCAAATGTAGTAGGCCCATATGGTCTACTTCAACCCGTAGCTGATGCAATCAAACTGTTCACTAAAGAACCCCTACGACCGGCAACATCCTCAGTAGCAATATTCATTATAGCGCCAATTCTAGCCCTGGGTTTAGCCCTTACAATATGAATCCCCCTTCCCATACCCTTCCCTCTTATCAACATAAACCTAGGAATTCTATTCATACTAGCCATATCCAGCTTAGCAGTTTACTCTATCCTCTGGTCAGGATGAGCCTCTAACTCAAAATATGCCCTGATCGGCGCCCTACGAGCAGTTGCACAAACAATTTCCTATGAAGTAACACTAGCAATTATCCTCCTTTCTGTGCTCCTAATAAATGGATCCTACACCCTCTCAACCCTGATCACTACACAAGAACACCTATGACTAATCTTTCCATCATGGCCATTAGCCATAATATGATTTACCTCTACCCTAGCCGAAACTAACCGAGCCCCCTTTGACCTTACTGAAGGAGAATCCGAACTAGTATCTGGCTTCAATGTAGAATACGCAGCAGGGCCATTCGCCCTTTTCTTCATAGCAGAATACGCAAACATCATTATAATAAACGCACTAACAACTATTTTGTTCCTAGGAGCGTATCACAATCCATGAATACCAGAACTCTACACGGTAAACTTTACCATTAAAGCCCTCTTCCTGACAGTTCTATTTCTATGAGTCCGAGCATCCTATCCTCGATTCCGATACGATCAACTAATACACCTCCTCTGAAAAAACTTTCTGCCACTGACCTTAGCCTTATGCATATGACACGTATCCATGCCCATCTTCCTATCAAGCATCCCCCCACAGACCTA---ATAAACCCAATTATCCATATTCTTATTCTAATAACCCTTGTCTTCGGAACTATTATCGTCATAATCAGCTCCCATTGATTATTTGCCTGAATCGGATTCGAAATAAATATGCTAGCCATCATTCCCATCATAATAAAAAAGTATAACCCACGAGCTATAGAGGCAGCGGTTAAGTACTTCTTAACCCAATCCACCGCCTCCATGCTTCTCATAATAGCAGTCATTATTAACCTTATATTCTCAGGACAATGAACCATTATAAATATACTAAACCCAACGGCATCAATACTCATAACAATAGCCCTGACCATAAAACTAGGAATAGCACCCTTCCACTTCTGAGTCCCCGAAGTCACACAAGGCATTCCACTATCATCCGGACTAATCCTACTCACATGACAAAAACTCGCACCCATCTCCATCTTATATCAAGTTTCGCCCTCAATCAACCTCAACATAATATTAACAATATCAATACTATCCATTATAATCGGAGGTTGAGGTGGACTGAACCAAACGCAACTACGAAAAATCATAGCATACTCATCAATTGCCCACATAGGCTGAATGATGGCTATCCTAATCTATAACCCAACAATAACACTACTAAACCTAACCATTTATATTATTATAACCTCCACTATATTCTCACTATTTATAGCTAACTCCACAACTACAATACTTTCACTCTCCCACACATGAAACAAAGCACCTGTGATAACAGCCTTAATTCTACTCACCCTATTATCTATAGGAGGTCTGCCTCCACTTTCAGGCTTTATGCCCAAATGAATAATTATCCAAGAGATAACCAAAAATGACAATGTCATCCTCCCAATATTTATAGCAATCACAGCCCTGCTAAATCTGTACTTCTACATACGACTCACCTACTCCACAGCACTAACAATATTTCCCTCCACAAACAACATAAAAATAAAATGACAATTCAATTCTACAAAACAACCACTCCTCCTGCCGACCATAACTGTTCTATCCACAATATTATTACCTCTTACACCAATACTATCAATCATGGAGT----ATAAACCTACTACTAGCACTATTGACTAACTTTACCCTTGCCGCCCTTCTTGTTGTCATCGCATTCTGACTCCCACAACTAAACGCCTATTCAGAAAAAACAAGCCCCTACGAATGCGGCTTTGACCCCATAGGATCAGCACGCCTTCCTTTTTCCATAAAATTTTTCCTGGTCGCCATCACGTTTCTCCTATTTGACCTAGAAATCGCACTACTACTCCCCCTCCCATGAGCCTCCCAAACAGAAGATCTAGCCACTATACTTACCATGGCCTTATTCCTCCTCTCACTATTAGCAGCCAGCCTAGCCTACGAATGAACCCAAAAGGGGCTAGAATGAACAGAAT---ATGCTAAAGTTCATTATCCCAACAATTATACTTCTTCCCCTCACCTGATTGTCAAAAAATAACATGGTCTGAATTAACCCCACAACTTACAGCCTATTAATTAGCCTAACAAGTTTTCTCTTACTTAATCAATACGGTGATAATAGCCTAAACTTCTCACCAACTTTCTTCTCCGATTCCCTGTCCACCCCTCTACTAATCCTCACCATATGACTTCTACCCCTAATAATTATGGCCAGCCAAAACCACCTGCTAAAAGAGCCCATCATCCGAAAAAAGCTATATATCTCTATACTAATCATTCTCCAACTACTCCTGATTATAACATTTACAGCAATAGAACTAATCTTCTTTTATATTCTCTTTGAAGCAACATTAATTCCCACACTCATTATCATCACTCGATGAGGAAATCAAGCCGAACGTCTCAATGCAGGCTTATATTTCTTATTTTATACCCTAACAGGATCCCTCCCACTACTAGTAGCTCTTGTTTACATCCAAAACACCACCGGATCCCTAAATTTCCTTATACTTTACTACTGGGCCCAACCACTACCCAATTCTTGATCAAACATCTTCATATGACTAGCGTGCATAATAGCCTTCATAGTAAAAATGCCACTATACGGACTCCACCTCTGACTCCCCAAAGCCCATGTCGAAGCCCCTATTGCAGGATCTATAGTATTAGCAGCTGTACTACTCAAACTAGGCGGATATGGAATGCTACGTATCACAACAATTCTTAATCCACTTACGGAAATCATAGCATACCCATTCATCCTGCTATCCCTCTGAGGAATAATCATAACCAGCTCCATTTGCCTACGCCAAACAGACCTAAAATCACTAATCGCTTACTCTTCTGTCAGCCACATAGCACTAGTAATCGCAGCTATCCTAATCCAAACACCTTGAAGCTTTATAGGGGCAACAGCTTTAATAATCGCACATGGACTTACATCATCCATACTGTTTTGCCTGGCAAACTCCAACTACGAACGAGTCCACAGCCGTACTATAATTCTAGCCCGAGGTTTACAAACGCTCCTCCCACTTATAGCAGCATGATGACTCCTAGCTAGTCTGACTAATTTAGCTCTCCCCCCTTCCATCAATCTTATTGGAGAACTGTTCGTAATTATATCAACCTTCTCATGGTCAAATACCACAATCATTCTCACAGGACTAAACATAGTTATCACAGCCCTGTACTCTCTGTACATACTAATCACAACACAACGAGGCAAACATACGTATCACATCAACAACATCACCCCATCTTTCACACGGGAAAACGCCTTAATAGCACTTCACATTCTCCCCTTACTCCTACTGACACTAAACCCAAAAATCATTCTGGGCCCCCTGTACT--ATGACCCTAGTATACATAAACATCATGATTGCATTTACAGTAGCTCTAGTGGGTTTATTAATATACCGATCCCACCTAATATCCTCCCTACTATGTTTAGAGGGAATAATGCTTTCACTTTTTATTCTAGCAACCTTAACAATCCTTAACACACACTTCACCCTAGCAAGTATAATGCCAATCATCCTACTAGTTTTCGCGGCCTGTGAAGCAGCCCTAGGACTGTCTCTACTAGTCATAGTATCCAATACTTATGGCACGGATTATGTACAAAACCTCAATCTACTTCAATGCTAA--ATAAATCTGTTCTCCTCCCTATCCTTACTCACCCTATTTCTACTAACAGTTCCCATCATAATAACAAGTACAGACCTGTACAAAACAGCCACATTTCCCCAGTACGTAAAAACAACCGTCTCCTGTGCCTTTTTTACCAGCCTCATTCCCACAATAATATTTATTCACACGGGCCAAGAGGCAGTGATCTCCAACTGGCACTGAATAACAATCCAAACCCTTAAACTTACCCTCAGCTTCAAGATAGACTACTTTTCAATACTATTCGTCCCCGTAGCACTGTTTGTTACATGGTCCATCCTAGAATTCTCAATATGATACATACACTCAGACCCCGATATCAATAAATTCTTCAAGTACCTCCTTCTTTTCCTCATCACTATATTAATCCTAGTAACAGCAAACAACCTATTCCAACTATTCATTGGCTGAGAAGGAGTGGGAGTTATGTCCTTCCTATTAATTGGCTGATGATACGGCCGAACAGACGCCAACACAGCAGCCCTACAAGCAATCCTGTACAACCGCATTGGGGACGTCGGCTTCCTTGTAGCCATGGCATGATTTCTCTTTAACCTCAACACATGAGATTTTCAACAAATCTTTGTATTATGCCCCAACATCCCAAACCTACCCCTACTAGGCCTCGTACTAGCAGCAGCGGGAAAATCCGCCCAATTTGGACTACACCCATGATTACCTTCCGCCATAGAAGGCCCTACACCTGTCTCAGCCCTACTCCATTCCAGCACAATAGTGGTAGCAGGCATCTTCCTGCTCATCCGCTTCTACCCTCTGACAGAAAACAACAAATTCATCCAGTCCACCATACTATGTCTAGGAGCCATTACAACACTATTCACAGCAATATGCGCCCTAACCCAAAACGACATCAAAAAAATTATCGCCTTCTCCACCTCAAGCCAACTAGGCTTG-ATAATAGTAACACTCGGCATTAACCAGCCCTACCTAGCCTTTCTTCACATCTGCACCCACGCCTTCTTCAAAGCAATACTATTCATATGCTCCGGATCAATCATCCACAGCCTAAACGACGAACAAGACATTCGAAAAATAGGGGGCCTATTCAAAACAATGCCATTCACTACTACAGCCCTAATCATCGGCAGCCTAGCATTGACAGGAATGCCCTTCCTCACAGGGTTCTACTCAAAAGACCTAATCATCGAATCTGCCAACATGTCCCACATCAACACCTGAGCACTCCTAATAACCCTTATCGCCACCTCTCTAACAGCCGCCTACAGCACCCGCATTCTCTTCTTCACCCTACTAGAACAACCCCGCTTCCCCCCTCTAATCTCTATCAATGAAAATAACCCCCTTCTAACCAACCCCATCAAACGCCTAATAATTGGAAGTATCTTCGCTGGGTTTATTATTTCTAACAACATCCCGCCGACAACAATTCCTCAAATAACCATGCCCCTTCACCTTAAACTCACCGCCCTACTAGTGACTATTGCAGGATTCATCATCGCACTAGAAATAAGCAATCTAACTAAAAACCTAAAACTCAATCACCCATCAAGCATATTTAAATTCTCAGTCCTTCTAGGCTACTTCCCAACTCTCGTACACCGCCTAGTGCCCTACCTAAATCTATCAATGAACCAAAAATCAGCCTCATCTCTCCTAGACCTAATCTGACTAGAAAAAATCTTACCAAAATCAACCTCCCACGTACAAATAAAACTATCCGTACTAGTAACCAACCAGAAAGGACTCATTAAGCTGTATTTTCTATCCTTTCTGGTCACTATTTCTATCAGTACAATTATCTTTAATTTCCACGAGTAA--ATGATAACATACGTTATGTTTATTTTGAGTACTATTTTTGTGTTGGGGTTTGTGGGGTTTTCTTCTAAGCCTTCACCTATTTATGGGGGAGTGGGTTTAATTGTTAGTGGATGTGTGGGTTGTGGTATTGTGTTAAGTGCAGGT----------------------------GGTTCTTTT------------------------------TTAGGGTTGATGGTGTTTTTAATTT------------ATTTGGGTGGTATATTAGTAGTGTTTGGTTATACGACGGCTATAG----CAACGGAGCAGTATCCGGAGGTCTGGGCTTCTAATAAGACGTTGTTTAGTATGCTTGTTAGTGGGGTAGTAATGGAGTTGTTGGTGGCTTGTTATGTGTTGAAAGAGAAGAAGTTGGAGGTCGTGTTTGAGTTTAATGGTCTTGGAGATTGGGTTGTTTATGATACGGGGGATTTTGGGTTTTTTAGTGAGGAGGCTATGGGAATT--GCAGCACTTTATAGTTATGGGACTTGGCTGGTGGTTGTGACTGGATGGTCTTTATTGATTGGTGTTATTGTT---------------------ATTATAGAAATTACTCGTGGAA-----------------ATTAA--
Eudorcas   CATAGGTTTGGTCCCAGCCTTTCTGTTGACTTTTAGTAAACTTACACATGCAAGCATCAACACTCCAGTGAGAATGCCCTTCAGGT-CAACAAGACCAAAAGGAGCGGGTATCAAGCACACA-CCT----GTAGCTCATGACGCCTTGCTTAACCACACCCCCACGGGAGACAGCAGTGACAAAAATTAAGCCATAAACGAAAGTTTGACTAAGTTATACTAATTAGGGTTGGTAAATTTCGTGCCAGCCACCGCGGTCATACGATTAACCCAAGCTAACAGAAGCACGGCGTAAAACGTGTTTAAGCACCAT--ACTAAATAGAGTTAAATTAAAATTAAGCTGTAAAAAGCTCTAACTTTAATAAAAATAAACGACGAAAGTAACTCTAAAAT-AGCTGA-TACACTATAGCTAAGACCCAAACTGGGATTAGATACCCCACTATGCTTAGCCCTAAACATAGATAATTTCATAAACAAAATTATTCGCCAGAGTACTACCGGCAACAGCCTAAAACTCAAAGGACTTGGCGGTGCTTCATACCCTTCTAGAGGAGCCTGTTCTATAATCGATAAACCCCGATAAACCTCACCAATCCTTGCTAATACAGTCTATATACCGCCATCTTCAGCAAACCCT-GAAAAGGAGTAAAAGTAAGCACAATCATAAGACATAAAAACGTTAGGTCAAGGTGTAACCTATGGAATGGAAAGAAATGGGCTACATTTTCTATCTTAAGAAAACTCA----ATACGAAAGTTGCTATGAAACTAGCAACCAAAGGAGGATTTAGTAGTAAACTAAGAATAGAGTGCTTAGTTGAATCAGGCCATGAAGCACGCACACACCGCCCGTCACCCTCCTCGAGTAACTAAAGCATACTCAAACATATT--TAAATATAACAACTACATGAGAGGAGACAAGTCGTAACAAGGTAAGCATACTGGAAAGTGTGCTTGGACAAAC---ACTATACCTAGCCCA-AGCTTTACCACTAATCTAATAATCAAAACATAATAAAATAAAACATTTATCCCCAA-ATTAAAGTATAGGAGATAGAAATTCTAA-CATGGCGCGATAGA-GGAAGTACCGTAAGGGAACGATGAAAGAA-AAATATAAAAGTACAAAAAAGCAAAGATTAATCCTTGTACCTTTTGCATAATGAATTAACTAGCA-AAAACTTAACAAAATGAATTTTAGCTAAGTAACCCGAAACCAGACGAGCTACTTATGAACAGTTAACTAAGAACCAACTCATCTATGTAGCAAAATAGTGAGAAGATTTATAAGTAGAGGTGAAACGCCTAACGAGCCTGGTGATAGCTGGTTGTCCAGAAAATGAATATAAGTTCAGCTTTAAAAGATACC--AAAAATATAAACAAA--TATACTGTATCTTTAAAAGTTAGTCTAAAAAGGTACAGCCTTTTAGAAATGGATACAACCTTAACTAGAGAGTAAGATTTAGCA-AAACCATAGTAGGCCTAAAAGCAGCCATCAATTAAGAAAGCGTTAAAGCTCAACAACCAAAAAGTACTTAATCCCATCAACAAACTAACCAACTCCTAGACCCACTACTGGACTACTCTATTATAAAATAGAAGCAATAATGTTAATATGAGTAACAAGAAATAACTTCTCCTTGCATATGTTTAAGTCAGTATCTGATAATACCCTGACTATTAACAGT-AAATAAAAATAACCCAAAAATAAATAATTTATTTATTGCACTGTTAACCCAACACAGGAATGCACCC----AGGAAAGATTAAAAGAAGTAAAAGGAACTCGGCAAACAC--AAACCCCGCCTGTTTACCAAAAACATCACCTCCAGCATTCCCAGTATTGGAGGCACTGCCTGCCCAGTGACAAACGTTAAACGGCCGCGGTATCCTGACCGTGCAAAGGTAGCATAATCATTTGTTCTTTAAATAAGGACTTGTATGAATGGCCACACGAGGGTTTTACTGTCTCTTACTTCCAATCAGTGAAATTGACCTTCCCGTGAAGAGGCGGGAATAGACAAATAAGACGAGAAGACCCTATGGAGCTTTAACTAATTAGTTTAAAG--AAAAGAAACTTAACCACTAAGGGATAACACTAATCTC-TATAAACTAACAGTTTCGGTTGGGGTGACCTCGGAGAATAAAAAATCCTCCGAGCGATT-TTAAAAACAAGACACACAAGTCAAATTGAACTATCGCTTATTGATCC-AAAAT---TTGATCAACGGAACAAGTTACCCTAGGGATAACAGCGCAATCCTATTCAAGAGTCCATATCGACAATAGGGTTTACGACCTCGATGTTGGATCAGGACATCCTGATGGTGCAACCGCTATCAAAGGTTCGTTTGTTCAACGATTAA-AGTCCTACGTGATCTGAGTTCAGACCGGAGTAATCCAGGTCGGTTTCTATCTATTATGAATTTCTCCCAGTACGAAAGGACAAGAGAAATAAGGCCAACTTCAAAAAGGGG-CCTTAAACCAATTAATGACTCCATCTCAATTAAC---TCTACAAACA-AAACCTGCCCTAGCAAAGGGCTTA-----------------------------------------------------------------------------------------------------------------------------------------------------------------------------------------------------------------------------------------------------------------------------------------------------------------------------------------------------------------------------------------------------------------------------------------------------------------------------------------------------------------------------------------------------------------------------------------------------------------------------------------------------------------------------------------------------------------------------------------------------------------------------------------------------------------------------------------------------------------------------------------------------------------------------ATGATCAATACCCGAAAAACCCACCCACTTATAAAAATTGTAAACAACGCATTCATTGACCTCCCAACCCCATCAAACATCTCATCATGATGAAACTTTGGCTCCCTCCTAGGCATCTGCTTAATTCTACAAATCCTAACAGGCCTATTCCTAGCAATACATTACACAGCCGACACAGCAACAGCATTTTCCTCCGTTACCCACATCTGCCGAGACGTCAACTATGGCTGAGTTATCCGATACATACATGCAAACGGAGCATCCATATTTTTCATCTGCCTCTTCATACATGTAGGACGAGGCCTCTACTACGGATCATATACATTTCTAGAAACATGAAACATTGGAGTGATCCTCCTATTTGCAACAATAGCCACAGCATTCATAGGATACGTCCTACCATGAGGACAAATATCTTTCTGAGGAGCAACAGTTATTACTAACCTTCTCTCAGCAATTCCATATATTGGCACAAACCTAGTAGAATGAATTTGAGGTGGGTTCTCAGTAGATAAAGCAACACTCACCCGATTCTTTGCCTTTCACTTTATTCTCCCATTCATCATTGCAGCCCTCGCCATAGTTCACCTCTTATTCCTTCACGAAACAGGATCCAATAACCCTACAGGAATCTCATCAGACGCAGACAAAATTCCATTCCATCCATACTATACTATCAAAGATATCCTAGGAGCACTACTACTAATTATAGCCCTTATACTCCTAGTACTATTCGCACCGGACCTGCTTGGAGATCCAGACAACTACACACCAGCAAATCCACTCAACACACCCCCACACATCAAACCTGAATGATATTTCTTATTCGCATACGCAATTCTTCGATCAATCCCTAATAAACTAGGAGGGGTCTTAGCCCTAGTCCTATCAATTCTAATCCTAGTCCTGATACCCCTACTACACACATCCAAACAACGAAGCATAATATTTCGACCAATCAGCCAGTGCCTCTTCTGAATCCTAGTCGCAGACCTGTTAACACTCACATGAATTGGAGGACAACCAGTCGAACACCCATACATTATTATTGGACAACTAGCATCAATCATGTACTTCCTACTCATTCTAGTGTTGATACCAGTAGCCAGCACCATTGAGAACAACCTCCTAAAATGAA-------------------------------------------------------------------------------------------------------------------------------------------------------------------------------------------------------------------------------------------------------------------------------------------------------------------------------------------------------------------------------------------------------------------------------------------------------------------------------------------------------------------------------------------------------------------------------------------------------------------------------------------------------------------------------------------------------------------------------------------------------------------------------------------------------------------------------------------------------------------------------------------------------------------------------------------------------------------------------------------------------------------------------------------------------------------------------------------------------------------------------------------------------------------------------------------------------------------------------------------------------------------------------------------------------------------------------------------------------------------------------------------------------------------------------------------------------------------------------------------------------------------------------------------------------------------------------------------------------------------------------------------------------------------------------------------------------------------------------------------------------------------------------------------------------------------------------------------------------------------------------------------------------------------------------------------------------------------------------------------------------------------------------------------------------------------------------------------------------------------------------------------------------------------------------------------------------------------------------------------------------------------------------------------------------------------------------ATGACACACCAAACCCATGCCTATCATATAGTAAATCCCAGCCCCTGACCTCTTACAGGAGCCCTATCTGCCCTCCTAATAACATCCGGCCTAATTATATGATTCCACTTTAACTCAACAATCTTACTTATACTTGGCTTAACAACAAATATACTCACTATATACCAATGATGACGAGACGTAATCCGAGAAAGCACTTTCCAAGGCCACCATACCCCAAATGTCCAAAAAGGCCTACGCTATGGAATAATTCTTTTTATTATCTCAGAAGTCCTATTCTTTACCGGATTTTTCTGAGCATTTTACCACTCAAGCCTTGCCCCCACACCTGAATTAGGCGGCTGCTGACCTCCAACAGGCATCCACCCACTTAATCCCCTAGAAGTCCCACTACTTAATACCTCTGTCCTTTTAGCCTCAGGAGTCTCTATTACCTGAGCCCACCACAGTCTCATAGAAGGAAATCGCAACCACATACTTCAAGCCCTATTCATTACCATCGCACTAGGGGTATACTTCACACTACTCCAAGCCTCAGAATATTACGAAGCACCCTTTACCATCTCAGACGGCGTCTATGGCTCAACTTTCTTTGTAGCAACAGGCTTCCACGGCCTCCATGTTATCATCGGATCCACTTTCCTAATCGTATGTTTTTTCCGACAACTAAAATTCCACTTCACCTCTAATCACCATTTCGGCTTCGAAGCAGCTGCCTGATACTGACACTTCGTAGACGTCGTATGACTTTTCCTCTATGTCTCCATCTATTGATGAGGATCA------------------------------------------------------------------------------------------------------------------------------------------------------------------------------------------------------------------------------------------------------------------------------------------------------------------------------------------------------------------------------------------------------------------------------------------------------------------------------------------------------------------------------------------------------------------------------------------------------------------------------------------------------------------------------------------------------------------------------------------------------------------------------------------------------------------------------------------------------------------------------------------------------------------------------------------------------------------------------------------------------------------------------------------------------------------------------------------------------------------------------------------------------------------------------------------------------------------------------------------------------------------------------------------------------------------------------------------------------------------------------------------------------------------------------------------------------------------------------------------------------------------------------------------------------------------------------------------------------------------------------------------------------------------------------------------------------------------------------------------------------------------------------------------------------------------------------------------------------------------------------------------------------------------------------------------------------------------------------------------------------------------------------------------------------------------------------------------------------------------------------------------------------------------------------------------------------------------------------------------------------------------------------------------------------------------------------------------------------------------------------------------------------------------------------------------------------------------------------------------------------------------------------------------------------------------------------------------------------------------------------------------------------------------------------------------------------------------------------------------------------------------------------------------------------------------------------------------------------------------------------------------------------------------------------------------------------------------------------------------------------------------------------------------------------------------------------------------------------------------------------------------------------------------------------------------------------------------------------------------------------------------------------------------------------------------------------------------------------------------------------------------------------------------------------------------------------------------------------------------------------------------------------------------------------------------------------------------------------------------------------------------------------------------------------------------------------------------------------------------------------------------------------------------------------------------------------------------------------------------------------------------------------------------------------------------------------------------------------------------------------------------------------------------------------------------------------------------------------------------------------------------------------------------------------------------------------------------------------------------------------------------------------------------------------------------------------------------------------------------------------------------------------------------------------------------------------------------------------------------------------------------------------------------------------------------------------------------------------------------------------------------------------------------------------------------------------------------------------------------------------------------------------------------------------------------------------------------------------------------------------------------------------------------------------------------------------------------------------------------------------------------------------------------------------------------------------------------------------------------------------------------------------------------------------------------------------------------------------------------------------------------------------------------------------------------------------------------------------------------------------------------------------------------------------------------------------------------------------------------------------------------------------------------------------------------------------------------------------------------------------------------------------------------------------------------------------------------------------------------------------------------------------------------------------------------------------------------------------------------------------------------------------------------------------------------------------------------------------------------------------------------------------------------------------------------------------------------------------------------------------------------------------------------------------------------------------------------------------------------------------------------------------------------------------------------------------------------------------------------------------------------------------------------------------------------------------------------------------------------------------------------------------------------------------------------------------------------------------------------------------------------------------------------------------------------------------------------------------------------------------------------------
Muntiacus   TATAGGTCTGGTCCCAGCCTTCCTATTAGCCTTTAATAGACTTACACATGCAAGCATCCACGCCCCAGTGAAAATGCCCTCCAAGT-TAATAAGACCAAGAGGAGCTGGTATCAAGCACACA-TCC----GTAGCTCACGACACCTTGCTCAGCCACACCCCCACGGGAAACAGCAGTGATAAAAATTAAGCCATAAACGAAAGTTTGACTAAGCCATATTGATTAGGGTTGGTAAATTTCGTGCCAGCCACCGCGGTCATACGATTAACCCAAGTTAATAGGCACACGGCGTAAAGCGTGTTAAAGCACCAC--CCCAAATAAAGCTAAATTTCAATTAAGCTGTAAAAAGCCATAATTGCAACAAAAATAAATAACGAAAGTAACTTTACAAT-CGCTGA-AACACGATAGCTAGGACCCAAACTGGGATTAGATACCCCACTATGCCTAGCCCTAAACACAAATAGTTTTATAAACAAAACTATTCGCCAGAGTACTACCGGCAATAGCTTAAAACTCAAAGGACTTGGCGGTGCTTTATACCCTTCTAGAGGAGCCTGTTCTATAATCGATAAACCCCGATAGACCTCACCATTCCTCGCTAATACAGTCTATATACCGCCATCTTCAGCAAACCCT-AAAAAGGAGCAAAAGTAAGCGCAATCATAGTACATAAAAACGTTAGGTCAAGGTGTAACCTATGGAATGGAAAGAAATGGGCTACATTTTCTAATCCAAGAACAACTCA---ATACGAAAATTATTATGAAATTAATAATTAAAGGAGGATTTAGCAGTAAACTAAGAATAGAGTGCTTAGTTGAATTAGGCCATGAAGCACGCACACACCGCCCGTCACCCTCCTCAAGTAAGTACAATATACTCAAACTTATT--TATATATATTAATCATATGAGAGGAGACAAGTCGTAACAAGGTAAGCATACTGGAAAGTGTGCTTGGATAAAC---ACCAATTCTAGCCCA-TAAATCTACTCACACTAAATTACCAAT-TTATTATAAATAAAACATTTATCTACCA-TTAAAAGTATAGGAGATAGAAATTTTAA-CATGGCGCTATAGA-GACAGTACCGTAAGGGAACGATGAAAGAA-AAAAATCAAAGTACAAAAAAGCAAAGATTATCCCTTGTACCTTTTGCATAATGAGTTAACTAGTA-AAAACTTAACAAAATGAATTTTAGCTAAGTACCCCGAAACCAGACGAGCTACTTATGAACAATTTATAAAGAACTAACTCATCTATGTAGCAAAATAGTGAGAAGATTTGTAAGTAGAGGTGAAACGCCTAACGAGCCTGGTGATAGCTGGTTGTCCAGAAAATGAATGTTAGTTCAGCTTT-AAAAATACC--GAAAATATAAACAAAT-TATAATGTATTTTTAAAAGTTAGTCTAAAAGGGTACAGCCTTTTAGAAATGGATATAACCTTAATTAGAGAGTAAAATTTAATATATATCATAGTAGGCTTAAAAGCAGCCACCAATTAAGAAAGCGTTAAAGCTCAAC-GACAAAACAATATTAATTTCAACAACAAAT-AATTAACTCCTAA-CCTAATACTGGACTAATCTATT-AAGAATAGAAGAAATAATGTTAATATGAGTAACAAGAAATA-TTTCTCCCTGCATAAGTTTAAGTCAGTATCTGATATTATTCTGACTATTAACAGCAAAATAAGAATAGTCCACCCATAAATAACTTATTTATTATACTGTTAATCCAACACAGGAGTGCACTC---AGGGAAAGATTAAAAGAAGTAAAAGGAACTCGGCAAACAC-CAAACCCCGCCTGTTTACCAAAAACATCACCTCTAGCATTACTAGTATTAGAGGCACTGCCTGCCCAGTGACAACCGTTAAACGGCCGCGGTATCCTGACCGTGCAAAGGTAGCATAATCACTTGTTCTCTAAATAAGGACTTGTATGAATGGCCACACGAGGGTTTTACTGTCTCTTACTTCTAATCAGTGAAATTGACCTTCCCGTGAAGAGGCGGGAATATATTAATAAGACGAGAAGACCCTATGGAGCTTTAACTACTTAGCCCAAAG--AAACAAAATTTATTTCTAAGGAAACAACAACATTCTC-TATGGGTTAACAGCTTTGGTTGGGGTGACCTCGGAGAATAAAAAATCCTCCGAGCGATT-TTAAAGACTAGACCCACAAGTCAAATCACATAATCGCTTATTGATCCAAAAAA---TTGATCAACGGAACAAGTTACCCTAGGGATAACAGCGCAATCCTATTCAAGAGTCCATATCGACAATAGGGTTTACGACCTCGATGTTGGATCAGGACATCCTGATGGTGCAACCGCTATCAAAGGTTCGTTTG-TCAACGATTAA-AGTCCTACGTGATCTGAGTTCAGACCGGAGTAATCCAGGTCGGTTTCTATCTATTATGTATTTCTCCTAGTACGAAAGGACCAGAGAAATAAGGCCAACTTCAAACAAGCG-CCTTAAATTGATTAATGATATTATCTTAATTAAC---TCTACAAATA-AACCCTACCCTAGAAAAGGGTTTT---ATGAACGAAAATCTATTTGCCTCTTTTATTACCCCAATAATTCTAGGCCTTCCGCTTGCCACCCTAGTTGTTATATTTCCTAGTCTATTATTCCCAACATCAAATCGTCTAGTAAATAACCGCCTTATTTCCCTCCAACAATGAGCACTCCAACTTGTATCAAAACAAATAATAGGTATTCATAATACTAAAGGACAAACATGGACATTAATACTTATATCCCTAATCTTATTCATCGGATCCACAAATCTCCTGGGCCTATTACCTCACTCATTTACACCAACTACACAATTATCAATAAATCTAGGTATGGCCATCCCCCTATGAGCAGGAGCTGTAATCACTGGCTTCCGTAACAAGACTAAAGCATCACTTGCCCACTTTCTCCCCCAAGGAACACCAACCCCATTGATTCCTATACTAATTATTATTGAGACTATTAGTCTTTTTATTCAACCAATTGCCTTAGCTGTACGACTAACAGCTAATATTACTGCAGGACACCTGCTGATTCACCTAATTGGAGGAGCCACACTTGCACTAATAAGCATCAGTACTACAACAGCCCTCATTACATTTATTATTCTAGTACTACTTACAATTCTTGAGTTCGCAGTAGCCATAATCCAAGCCTACGTATTTACTCTTCTAGTCAGCCTCTACCTGCATGACAACACATAAATGCCACAACTAGACACATCCACATGACTCATTATAATTATATCAATATTCCTAGTTCTATTCATCATTTTCCAATTAAAAATTTCAAAACACAATTTCTACTTTAATCCAGAAACCCTACCAACCAAAGCACAAAAACAAAACACCCCTTGAGAAACGAAATGAACGAAAATCTATTTGCCTCTTTTATTACCCCAATAA--------ATGACAAATATTCGAAAAACCCACCCACTAATAAAAATTGTAAACAACGCATTCATTGACCTCCCAGCCCCATCAAACATTTCATCTTGATGAAACTTTGGCTCCCTACTAGGAATTTGCTTAATTCTACAAATCCTCACAGGCCTATTCCTAGCAATACACTACACATCCGACACAATAACAGCATTCTCCTCAGTTACCCATATCTGCCGAGACGTCAACTATGGCTGAATTATCCGATATATACACGCGAACGGAGCATCAATATTTTTTATTTGCCTATTTATTCACGTAGGACGAGGCCTATACTATGGATCATATACCTTTCTAGAAACATGAAATATTGGAGTAATCCTCCTATTTACAGTTATAGCCACAGCATTCGTAGGTTATGTTCTACCATGAGGACAAATATCATTTTGAGGAGCAACAGTTATCACTAATCTCCTTTCAGCAATTCCATATATTGGCACAAACTTAGTTGAATGAATCTGGGGAGGCTTTTCAGTAGATAAAGCGACCCTGACCCGATTCTTCGCCTTCCATTTTATTCTCCCATTTATTATCGCAGCACTCGCTATAGTCCACCTGCTCTTTCTCCACGAAACAGGATCCAACAACCCAACAGGAATCCCATCAGATGCAGATAAGATTCCCTTCCACCCCTACTACACCATCAAAGATATTCTAGGTGTCCTACTTCTAATTCTCTTCCTAATATCACTAGTATTATTCGTACCAGACCTGCTTGGAGACCCCGACAACTACACCCCAGCAAACCCACTCAATACACCTCCCCATATTAAGCCCGAATGATATTTCCTATTTGCATACGCAATTCTACGATCAATTCCTAATAAACTAGGAGGAGTCCTAGCCCTAATTTCATCCATCCTAATCCTAATCCTTATACCCCTTCTCCATACGTCCAAACAACGTAGCATAATTTTCCGACCACTCAGTCAATGCCTATTCTGAATCCTAGTAGCAGATCTGCTAACACTTACATGAATTGGAGGACAACCAGTTGAGCACCCCTTCATCATTATTGGACAACTAGCATCCATTCTATATTTCCTCATTATTCTTGTACTTATGCCAATCATCAGTACAATCGAAAATAACCTCCTAAAATGAAGA----ATGTTCATTAACCGCTGATTATTTTCAACTAACCATAAAGACATCGGCACCCTGTACCTACTATTCGGTGCCTGAGCAGGCATAGTAGGGACAGCCCTAAGCCTATTAATTCGTGCTGAACTGGGTCAACCGGGAACCCTACTTGGAGATGATCAAATTTATAACGTAATTGTAACCGCACATGCATTCGTAATAATTTTCTTTATAGTAATACCCATTATAATTGGAGGATTCGGTAATTGACTGGTTCCTTTAATAATTGGTGCTCCAGACATAGCATTCCCTCGAATAAATAACATAAGCTTTTGGCTTCTCCCACCCTCTTTCCTTCTACTTCTAGCATCATCTATAGTTGAAGCTGGCGCAGGAACAGGCTGAACTGTATATCCCCCTCTAGCTGGTAATCTGGCCCATGCAGGAGCTTCAGTAGATCTAACTATTTTTTCTTTACACCTGGCAGGCGTTTCTTCAATTTTAGGGGCTATTAACTTTATTACAACAATTATTAATATGAAACCTCCTGCCATATCACAATATCAAACCCCTCTATTCGTGTGATCCGTACTAATTACCGCTGTATTGCTACTTCTCTCACTCCCTGTACTAGCAGCCGGAATTACAATACTATTAACAGATCGAAATTTAAATACAACTTTTTTTGACCCAGCAGGAGGTGGAGACCCTATTCTGTACCAACACCTGTTCTGATTCTTTGGCCACCCTGAAGTATATATTCTTATTTTACCCGGCTTTGGTATAATTTCTCACATCGTAACATACTACTCAGGAAAAAAAGAACCATTTGGATATATGGGAATGGTCTGAGCCATAATATCAATCGGATTTTTAGGATTTATCGTATGGGCTCACCACATGTTCACAGTTGGAATAGACGTTGACACACGAGCCTATTTCACATCAGCTACCATGATTATTGCTATCCCAACTGGAGTAAAAGTCTTTAGCTGATTGGCTACACTTCATGGAGGCAATATCAAATGATCACCTGCTATAATATGAGCTCTAGGCTTTATTTTCCTCTTTACAGTTGGAGGCCTGACCGGCATTGTTCTTGCCAACTCCTCTCTTGATATTGTCCTCCACGACACATATTATGTAGTTGCACACTTTCACTACGTATTATCAATAGGAGCCGTATTCGCTATCATAGGAGGATTTGTTCACTGATTTCCGCTATTCTCAGGATATACCCTCAACAATACATGAGCCAAAATTCATTTCGTAATCATATTTGTAGGTGTAAATATAACCTTTTTCCCACAACATTTTCTAGGATTGTCTGGCATACCACGACGCTACTCTGACTACCCAGATGCATATACAATATGAAATACCATCTCATCCATAGGCTCATTTATTTCCCTAACAGCAGTTATACTAATAATTTTTATTATCTGAGAGGCATTTGCATCTAAGCGAGAAGTCCTAACCGTAGAGCTGACAACAACAAACCTAGAGTGACTAAACGGATGTCCTCCACCATATCACACATTTGAAGAACCTACATACGTCAATTTAAAATAA--ATGGCTTATCCCATACAATTAGGCTTCCAAGATGCAACGTCACCTATTATAGAAGAATTACTACATTTTCATGATCACACACTAATAATTGTTTTTCTAATTAGCTCACTAGTACTATACGTTATTTCATTAATGCTAACGACAAAATTAACTCACACTAGTACAATAGATGCCCAAGAGGTGGAGACAATCTGAACCATTCTACCAGCTATTATTCTAATCCTAATTGCCCTCCCTTCCTTGCGAATCTTGTACATGATAGATGAGATTAATAATCCATCTCTCACAGTAAAAACCATAGGACATCAATGATACTGAAGCTATGAATATACAGACTATGAAGACCTAAGCTTTGATTCCTATATGATTCCTACATCAGAATTAAAACCTGGAGAACTACGACTACTGGAAGTGGATAACCGAGTTGTTCTACCAATAGAAATAACAATTCGAATATTAGTCTCTTCTGAAGACGTATTACACTCCTGAGCCGTACCTTCCCTAGGACTGAAAACAGACGCAATCCCAGGCCGCCTAAACCAAACAACTCTTATATCGACTCGACCAGGTCTCTACTACGGACAATGCTCTGAGATCTGCGGATCGGATCACAGCTTCATACCTATTGTCCTTGAACTAGTTCCACTAAAATATTTTGAAAAATGATCTGCATCAATATTATAA--ATGACACACCAAACCCATGCTTACCACATAGTCAATCCAAGTCCCTGACCTCTAACAGGAGCTCTATCAGCCCTACTGATAACTTCTGGCTTAATCATATGATTTCACTTTAACTCAATTATTCTACTAACACTTGGCCTAACAACAAATATACTTACAATATATCAATGATGACGAGACATTATCCGAGAAAGTACCTTTCAAGGACACCACACTCCAACCGTCCAAAAAGGCCTCCGCTATGGGATGATCCTTTTTATTATTTCTGAAGTCTTATTCTTCACTGGATTCTTCTGGGCATTTTATCACTCAAGCCTGGCCCCAACACCCGAGCTAGGCGGATGCTGACCTCCAACAGGCATTCATCCACTTAACCCCCTAGAAGTCCCATTACTTAATACCTCCGTCTTACTGGCTTCAGGAGTCTCCATCACCTGAGCACACCATAGTCTTATAGAAGGAAACCGCAACCATATATTGCAGGCTCTATTTATTACTATTGCACTCGGCGTCTATTTCACACTACTTCAAGCCTCAGAATACTATGAAGCACCTTTCACCATTTCAGATGGAGTTTATGGCTCAACTTTTTTTGTAGCTACGGGCTTTCATGGTCTCCACGTTATCATTGGATCCACCTTCTTAATTGTCTGCTTTTTCCGCCAATTAAAATTTCACTTTACTTCCAGCCACCATTTCGGCTTCGAAGCCGCTGCCTGATACTGACACTTCGTAGACGTAGTATGATTATTCCTTTACGTATCCATCTATTGATGAGGCTCAT--ATGTTTATAATTAATATTCTAATACTAATTATCCCTATCCTATTAGCCGTAGCATTCCTTACACTAGTAGAACGAAAAGTACTAGGCTATATACAATTTCGAAAAGGCCCAAATGTTGTAGGCCCCTACGGTCTGCTCCAACCTATTGCAGATGCCATCAAACTCTTTATCAAAGAACCACTACGACCCGCTACATCTTCAATCTCAATATTTATTTTAGCCCCTATCCTAGCCCTAAGTTTAGCTCTAACTATATGAATTCCCCTACCCATACCACATCCTCTCATCAACATAAATCTAGGAGTCCTATTTATACTGGCAATATCAAGCCTGGCTGTGTATTCCATCCTCTGATCAGGCTGAGCCTCCATTCTAAATTATGCACTAATCGGAGCCCTACGAGCAGTGGCACAAACAATCTCATATGAAGTAACGCTAGCCATCATCCTACTATCAGTTCTTCTAATAAATGGATCTTTTACTCTTTCCACTTTAATCACTACACAAGAACAAGTATGACTTATTTTCCCAGCATGACCCTTAGCAATAATATGATTTATCTCAACATTAGCAGAAACAAATCGTGCTCCCTTCGATCTCACCGAAGGCGAATCAGAACTAGTCTCTGGCTTTAATGTAGAATACGCAGCAGGACCATTCGCCCTATTTTTCATAGCAGAATATGCAAACATTATTATAATGAATATTTTCACAACAACTTTATTCCTCGGAGCATTCCACAACCCGATCTTACCAGAACTCTACACAATCAACTTTACTATTAAATCATTATTGTTAACAATTTTCTTCCTATGAATTCGAGCATCTTATCCTCGATTTCGCTATGACCAACTAATACATTTATTATGAAAAAATTTCCTACCCCTTACACTAGCCCTATGTATATGACATGTATCACTACCCATTCTCCTATCAAGCATTCCCCCACAAACGTAA--ATAAACCCAATTATCTTTATTATTATTCTATCAACACTAATACTAGGCACTATTATTGTTATAATTAGCTCCCATTGATTACTTGTCTGAATCGGATTTGAAATAAATATGCTCGCCATCATCCCTATTATAATAAAGAAACACAATCCACGAGCCACAGAAGCATCCACCAAATATTTTTTAACCCAATCTACGGCCTCAATATTACTAATAATAGCCGTCATTATTAATCTAATATTCTCAGGCCAATGAACCGTAATAAAATTATTTAACCCAATGGCATCCATACTTATAACAATAGCCCTCACTATAAAACTGGGAATAGCCCCATTTCACTTCTGAGTCCCAGAAGTAACACAAGGCATCCCTCTATCATCAGGCCTAATCCTACTCACGTGACAAAAGTTAGCACCTATATCAGTACTTTACCAAATTTTTCCATCCATTAACCTGAATATAATCTTAACTATTTCTATTTTATCCATTATAATTGGAGGCTGAGGAGGACTAAACCAAACGCAACTACGAAAAATCATAGCATATTCATCAATTGCCCACATAGGCTGAATAACAGCAGTCCTGCCATATAACCCCACAATAACACTACTAAACCTGATTATTTATATCATCATAACCTCCACTATATTCTCACTATTTATAGCTAACTCAGCTACTACCACTCTATCACTATCACACACTTGAAATAAAATACCTGTAATATCTACTCTAATCCTTGTAACCCTCCTATCAATAGGAGGACTTCCCCCACTATCAGGATTTATGCCAAAATGAATAATTATCCAAGAAATAACAAAAAATGATAGCCTCATTCTACCTACCCTTATAGCAATCACAGCACTCTTAAACTTATACTTTTACATACGACTCACATATTCCACCGCACTAACAATATTTCCTTCTGTAAATAATATAAAAATAAAATGACAATACTCCACTACAAAACAAATAATTCTTCTACCCACAATAGTTATTTTATCTACTATGCTACTACCACTCACACCAATCCTATCAGTACTAGAATAG--ATAAATCTAATACTAGCCCTTCTAACTAATTTTGCTCTAGCCTCACTACTTGTTATCATCGCATTCTGACTTCCTCAACTGAACGTATATTCAGAAAAAACAAGCCCATACGAATGTGGATTTGATCCCATGGGATCAGCTCGTCTACCTTTCTCCATAAAATTTTTCCTAGTAGCCATTACATTCCTCCTTTTTGACCTAGAGATTGCACTCCTTCTACCATTGCCATGAGCCTCACAAACAAATAACCTAAGCACAATACTTACTATAGCCCTTTTTCTAATTCTACTATTAGCCGCAAGTTTAGCTTACGAATGAACCCAAAAAGGACTAGAATGAACTGAAT---ATGCTAAAGTACATTATTCCTACAATTATACTCATACCCCTGACCTGACTATCAAAGGGCAGTATAATTTGAATCAACTCCACAACCCACAGCCTATTAATTAGCCTCACAAGCCTTCTCCTCATAAATCAGTTCAGTGATAATAGTCTCAACTTCTCATTAATATTCTTTTCTGACTCCCTATCAACACCACTATTAATTTTAACCATATGACTTCTCCCCTTAATATTAATAGCTAGCCAACACCATTTATCAAAAGAAAGCCTCACCCGAAAAAAACTATATATTACCATGCTAATTCTACTACAACTATTCCTAATTATAACTTTCACTGCTATAGAACTTATTCTCTTCTATATTTTATTTGAGGCAACACTAGTCCCCACACTTATTATTATTACCCGATGAGGGAATCAAACAGAACGCCTAAACGCTGGCCTTTATTTCCTGTTTTACACACTAGTAGGTTCCCTCCCACTACTAGTCGCACTAGTCTACCTCCAAAACATTACTGGATCCCTAAACTTCTTAGTGCTCCAATACTGAATACAACCCCTATCCAGCTCCTGATCAAACGTCTTCATATGATTAGCATGCATAATAGCCTTCATAGTAAAAATACCCTTATATGGCCTCCACCTTTGACTACCCAAAGCCCATGTAGAAGCCCCTATTGCAGGCTCCATAGTTCTTGCAGCAATTCTACTAAAACTAGGAGGATATGGCATACTACGAATTACAACATTCCTAAATCCACTTACCGAATTTATAGCATATCCATTTATTATATTGTCTCTATGAGGCATAATTATAACTAGCTCAATCTGTCTCCGTCAAACAGACCTCAAGTCACTAATTGCATACTCCTCTGTTAGCCACATAGCACTCGTTATTGTAGCCATCCTCATTCAAACACCCTGAAGCTACATAGGAGCCACAGCCCTAATGATTGCCCACGGCCTTACCTCCTCTATACTTTTTTGCCTAGCAAATTCCGGCTATGAACGAATCCACAGTCGAACAATAATTTTAGCCCGAGGCCTACAAACTTTCCTTCCACTAATGGCCACCTGATGACTCTTAGCGAGCCTAACTAATTTAGCTCTCCCCCCAACAATCAATCTAATTGGAGAATTATTCGTAGTGATATCCTCTTTCTCATGATCCAACATTACAATCATTTTAATAGGACTAAATATAGTAATTACCGCCCTATATTCTCTCTACATACTAATTATAACACAACGAGGTAAATATACCCACCATATTAATAACATCTCACCCTCCTTTACGCGAGAAAACGCCCTCATGTCATTACATATTCTACCCTTACTTCTACTATCACTCAATCCAAAAATTATTCTAGGAACCTTGTACT--ATGTCTCTAGTATATATAAATATCATAACAGCATTTATAGTATCCCTCGCAGGACTATTAATATATCGATCTCACCTCATGTCCTCTCTCCTATGTCTAGAGGGTATAATATTATCCCTATTTGTACTAGCTACCTTAACAATCCTAAACTCACATTTCACCCTAGCGAGCATAATACCTATTATCTTATTAGTTTTCGCAGCCTGCGAGGCAGCACTAGGACTATCCCTGCTAGTAATAGTGTCAAATACATATGGCACTGACTATGTCCAAAATCTCAATTTACTTCAATGCTAA--ATAAACCTATTCTCTTCCTTTACACTAACCACCCTACTATTATTAATTATTCCCATCCTAACTACAAGCTCTGAAAACTACAAAACCTCTAATTACCCATTCTATGTAAAAACAACCATCTCATGTGCCTTTCTCATCAGCATAGTACCCACAATAATATTTATTCACACAGGCCAAGAAATAATTATCTCAAACTGACACTGACTTACTATTCAAACCATTAAACTATCACTCAGCTTTAAAATAGATTACTTCTCAATAATATTTGTCCCAGTAGCATTATTCGTCACATGATCCATCATGGAATTTTCAATATGATATATACACTCAGACCCTAACATTAATCAATTCTTTAAATATCTTCTCCTATTCCTCATTACCATACTCATTCTCGTCACAGCAAATAATCTATTTCAACTATTTATTGGATGAGAAGGCGTAGGAATCATATCATTCCTACTCATTGGATGATGACACGGACGAACAGATGCAAATACAGCAGCCTTACAAGCAATTTTATATAACCGCATCGGCGACATTGGCTTTATTCTAGCAATAGCCTGATTCCTTACAAATCTTAACGCCTGAGACTTCCAACAAATTTTTATGCTAAACCCAAATGACTCTAACATACCCCTAATAGGCCTCGCACTAGCCGCAACCGGGAAATCCGCCCAATTCGGCTTACATCCATGACTACCCTCCGCAATAGAAGGCCCAACTCCTGTCTCAGCATTACTCCACTCAAGCACAATAGTGGTAGCAGGAATTTTTCTACTAATCCGCTTTTATCCACTGACAGAAAACAACAAATTTGCACAATCTATCCTACTATGCCTAGGAGCTATCACCACCCTATTTACAGCAATATGTGCTCTTACCCAAAATGATATCAAAAAAA-TATCGCTTTTTCCACATCCAGCCAACTCGGCCTATATAATAGTTACAATTGGTATTAATCAACCCTACTTGGCATTCCTTCACATCTGCACCCATGCTTTCTTCAAAGCTATACTATTTATGTGCTCCGGCTCTATTATTCATAGTTTAAATGATGAGCAAGATATTCGAAAAATAGGAGGCCTGTTCAAAACTATACCATTTACTACAACAGCCCTAATTATTGGCAGCCTTGCACTAACAGGAATGCCTTTCCTTACCGGATTTTATTCCACAGACCTAATCATTGAAGCCGCTAATACGTCGTACACCAACGCCTGAGCCCTCTTAATAACGCTAATCGCCACCTCTTTCACAGCCATTTACAGCACCCGTATTATTTTCTTTGCACTCCTAGGACAACCTCGATTCCCAACCCTAGTCACTATTAACGAAAATAACCCCTTCCTAATAAATTCCATTAAACGTCTGTTAATTGGAAGTCTTTTCGCGGGATTTATTATTTCTAACAACATTCCCCCAACAACAATTCCTCAAATAACAATACCCCATCATCTAAAAATAATAGCTCTAGCAGTAACAATCTTGGGTTTTATTTTAGCACTAGAAATTAGCAACATAACCCAAAACCTAAAACTTAACCACCCAACAAACACTTTCAAATTCTCTAACATACTAGGGTATTTTCCCACAATTATACACCGCCTAGCCCCTTACATAAACCTAACAATAAGTCAAAAATCAGCATCCTCCCTCCTAGACCTAATTTGACTCGAAAATATTTTACCAAAAACAACTTCACTTGCCCAAGCAAAATTATCAATCATAGTCACAAGCCAAAAAGGCTTGATCAAACTGTACTTCCTATCTTTCCTAGTCACAATTACTATTAGCGTAATCCTATTTAATTTCCACGAGTAA--ATGATAACATACATTGTATTTATTTTAAGTATCATTTTTGTGCTTGGTTTTGTGGGATTTTCTTCAAAACCTTCGCCTATTTATGGGGGGTTGGGTTTAATTGTGAGTGGTGGGGTTGGTTGTGGTATTGTATTAAATTTTGGT----------------------------GGGTCTTTT------------------------------TTAGGTTTGATGGTGTTTTTGATTT------------ACTTGGGGGGAATGATGGTGGTTTTTGGCTATACAACGGCGATAG----CTACGGAGCAATATCCTGAGATTTGATTATCTAGTAAGGCTGTTTTAGGGGCTTTTATTACTGGTTTGTTAATGGAAGCTGCGATGGTTTATTATGTGTTGAAGGATGAGGAGGTAGAAATTGTGTTTCAGTTTAATGGGCTTGGGGATTGAGTTATTTATGATACAGGGGATTCTGGGTTTTTTAGTGAGGAGGCTATAGGGATT--GCGGCTTTATACAGTTATGGTACTTGATTAGTTATTGTGACTGGGTGATCTTTATTAATTGGTGTGGTAGTT---------------------ATTATAGAAATTACTCGTGGAA-----------------ATTAA--
Giraffa   TATAGGTTTGGTCCCGGCCTTCCCATTAGCCCCCAATAGACTTACACATGCAAGCATCTGCGCCCCGGTGAAAATGCCCTTCAAGT-TAACCAAACTAAAAGGAGCTGGTATCAAGCACACA-TCT----GTAGCTAACGACACCTTGCTTAACCACACCCCCACGGGAGACAGCAGTGATAAAAATTAAGCTATGAACGTAAGTTTGACTAAGTTATATTGATTAGGGTCGGTAAATTTCGTGCCAGCCACCGCGGTCATACGATTAACCCAAGTTAATAGGAATACGGCGTAAAGCGTGTCAAAGCATTTC--ACCAAATACAGTTAAATTCTAATTAAGCCGTAAAAAGCCACAATTATAATGAAAATAGATAACGAAGGTAGCTCTACAAC-CGCTGA-CACACGATAGCTAAGATTCAAACTGGGATTAGATACCCCACTATGCTTAGCCTTAAACACAAATAATTATACAAACAAAATTATTCGCCAGAGTACTACTAGCAATAGCCTAAAACTCAAAGGACTTGGCGGTGCTTTATATCCCTCTAGAGGAGCCTGTTCTATAATCGATAAACCCCGATAAACCTCACCAGTCCTTGCCAATACAGTCTATATACCGCCATCTTCAGCAAACCCT-AAAAAGGAACAAAAGTAAGCGAAACCATACTACATAAAAACGTTAGGTCAAGGTGTAACCTATGGAATGGGAAGAAATGGGCTACATTTTCTACTCTAAGAAAATCCAA---ATACGAAAGTTATTATGAAACTAATGACTAAAGGAGGATTTAGTAGTAAACTAAGAATAGAGTGCTTAGTTGAATTAGGCCATGAAGCACGCACACACCGCCCGTCACCCTCCTCAAATAGACACAATACACTCAAACTTATT--AATACGTATTAACCATGTGAGAGGAGATAAGTCGTAACAAGGTAAGCATACTGGAAAGTGTGCTTGGACAAAT---ACTAAACCTAGCCCA-CAACTTTATTTTAATTAAACAACCAAGATAAAATAAAATAAAACATTCACCAACTA-TTTAAAGTATAGGAGATAGAAATTTAAA-CACGGCGCTATAGATAAAAGTACCGCAAGGGAACGATGAAAGAA-GAAAATCAAAGTACAGAAAAGCAGAGATCACCCCTCGTACCTTTCGCATAATGAATTAACTAGTA-ACAACCTAGCAAAACGAATTTCAGCTAAGTAACCCGAAACCAGACGAGCTACTTATGAACAGTCTACCCAGGACCAACTCATCTATGTGGCAAAATAGTGAGAAGATTTATAAGTAGAGGTGACACGCCTAACGAGCCTGGTGATAGCTGGTTGTCCAGAAAATGAGTCTTAGCTCAGCTTTAAAAAATACC-AAAAAATAGAACTAAATCTAGACTGTATTTTTAAAAGTTAATCTAAAAGGGTACAGCCTTTTAGAAATGGGTACAACCTTGACTAGAGAGTAAAACCCCAAA-ACCCCATAGTGGGCCTAAAAGCAGCCATCAATTGAGAAAGCGTTAAAGCTCAAC-ATCAAAATCACATAAATTCCAACAATAAAC-AATCAACTCCTAGCCCTAATACTGGACTAATCTATTAAATAATAGAAGAAATAATGTTAATATGAGTAACAAGAAATAATTTCTCCTTGCATAAGCTTAAGTCAGTACCTGATAATACCCTGACCATTAACAAT-GAATAAAATAACCCAACAAATAAATTATTTATTAATCACACTGTTAATCCAACACAGGCATGCACTC---AAGGAAAGATTAAAAGAAGTAAAAGGAACTCGGCAAACAC--AAACCCCGCCTGTTTACCAAAAACATCACCTCCAGCATTCCTAGTATTGGAGGCACTGCCTGCCCAGTGACAACCGTTAAACGGCCGCGGTATCCTGACCGTGCAAAGGTAGCATAATCACTTGTTCTCTAAATAAGGACTTGTATGAACGGCCACACGAGGGTTTTACTGTCTCTTACTTCCAATCAGTGAAATTGACCTTCCCGTGAAGAGGCGGGAATAAACTAATAAGACGAGAAGACCCTATGGAGCTTCAACTAACTGACTCAAAG--AAAACAAGCTCAATCACCAAGAGACAACAACATTCCT-CATGAGTCAACAGTTTCGGTTGGGGTGACCTCGGAGAATAAAAAATCCTCCGAGCGATT-CTTAAGATAAGACCCACAAGTCAAATCACATTATCGCTTATTGATCCAGAAAT---TTGATCAACGGAATAAGTTACCCTAGGGATAACAGCGCAATCCTATTCAAGAGTCCATATCGACAATAGGGTTTACGACCTCGATGTTGGATCAGGACATCCCGATGGTGCAGCCGCTATCAAAGGTTCGTTTGTTCAACGATTAA-AGTCCTACGTGATCTGAGTTCAGACCGGAGCAATCCAGGTCGGTTTCTATCTATTATATATTTCTCCCAGTACGAAAGGACAAGAGAAATAAGGCCAACTTCAAACAAGCG-CCTTAAACTAATTAATGATTTCATCTTAATTAAT---TATATAAACA-AATCCAGCCCTAGAGTAAGGGCTAA--ATGAACGAAAATCTATTTGCCTCTTTCATCATCCCTACATTTTTAGGTCTTCCTATCGTTATCCTTATCGTTATATTTCCTAACCTGCTATTCCCAACATCTAATCGTCTAACAAACAACCGCCTCATCTCCCTGCAACAATGAACACTCCAACTCATATCAAAACAAATAATAAACATCCATAACACCAAAGGACAGACATGGACCCTAATACTAATATCTCTAATTCTATTTATTGGAACAACCAATCTACTGGGCCTGTTTCCCCACTCATTTACACCAACTACACAATTATCGATAAACTTAGGCATAGCCATTCCTCTATGAGCAGGAGCCGTAGCTACAGGCTTCCGCAACAAAACCAAAGCATCACTCGCTCACTTTTTACCACAAGGAACACCAACCTTACTAATCCCAATGTTAGTCATCATTGAAACTATCAGTCTATTTATTCAACCAATAGCTCTAGCCGTACGACTAACAGCCAATATCACTGCCGGACACCTACTAATTCACTTAATTGGAGGAGCCACACTCGCACTGATAAACATTAGTACTATAACAGCTCTCATCCCATTTGTTGTCTTAATTTTACTAACAATCCTTGAATTTGCAGTAGCTATAATTCAAGCCTACGTATTCACCCTCTTAGTTAGCCTGTATTTGCACGACAACACATAAATGCCACAACTAGATACATCTACATGGCTAACAATAATTATATCCATAGTCATAGCCCTTTTTATTGTACTCCAGTTAAAAATCTCAAAACATAATTTCTACCATAACCCAAAACCAACTCCAACTGAAATACATAAACAACACACCCCCTGAGAAACAAAATGAACGAAAATCTATTTGCCTCTTTCATCATCCCTACATTTTTAG--ATGATCAACATCCGAAAGTCCCACCCACTAATAAAAATCGTAAATAACGCACTAATCGATCTACCAGCCCCATCAAATATCTCATCATGATGAAACTTCGGCTCCCTACTAGGCATCTGCCTCATTTTACAAATTCTAACAGGCCTATTTCTAGCAATACACTACACACCTGACACAACAACAGCGTTCTCCTCTGTCACCCATATTTGCCGAGATGTCAACTACGGTTGAATCATCCGATATATACATGCAAATGGGGCATCCATATTCTTCATCTGCTTATTCATACACATGGGGCGAGGCTTGTACTACGGGTCATATACCTTTCTAGAGACATGAAACGTTGGGGTAATCCTCCTATTTACAGTAATAGCCACAGCATTCATAGGGTACGTTCTACCATGAGGACAAATATCATTCTGAGGCGCAACAGTCATCACCAATCTCCTATCAGCAATCCCATATATCGGCACAAATCTAGTCGAATGAATCTGAGGGGGCTTCTCAGTAGATAAAGCAACCCTTACCCGATTCTTCGCCTTCCACTTCATTCTCCCATTCATCATTATAGCACTCACTATAGTCCACCTACTCTTTCTTCACGAAACAGGATCAAACAACCCAATAGGAATTCCATCAGACATAGACAAAATCCCGTTCCACCCCTACTACACTATCAAAGATATCTTAGGGGCACTTCTATTAATTCTAGTCCTAATACTTCTAGTCCTATTTACACCCGACTTGCTCGGAGACCCAGATAACTACACCCCAGCAAACCCACTCAACACACCCCCTCATATTAAACCCGAATGATACTTTCTATTTGCATACGCAATCCTACGATCAATCCCCAATAAACTAGGAGGAGTCCTAGCCCTAATCTCCTCCATCCTCATTCTCGCTCTCATACCCCTACTCCATACATCCAAACAACGAAGTATGACATTTCGACCACTCAGTCAATGCTTATTTTGAATTCTAGTAGCGGATCTGTTAACACTCACATGAATTGGAGGACAACCAGTTGAACACCCATTCATCATCATCGGACAACTAGCATCTATTATGTACTTTCTCATCATCCTAGTGTTAATACCAATCACTAGTGCAATCGAAAACAACCTTCTAAAATGAAGA----ATGTTCATTAACCGCTGATTATTTTCAACCAACCACAAAGACATTGGCACCTTATACTTACTATTTGGCGCTTGAGCCGGTATAGTAGGAACAGCCCTAAGCTTACTGATTCGTGCTGAACTGGGCCAACCTGGGACTCTGCTCGGAGACGATCAGATTTATAATGTAGTCGTAACTGCCCATGCATTTGTAATAATTTTCTTCATAGTGATACCAATTATGATTGGGGGATTTGGTAACTGACTCGTCCCCCTGATAATTGGTGCTCCCGACATAGCTTTTCCCCGAATAAATAACATAAGCTTCTGACTTCTCCCCCCTTCATTCCTATTACTCCTGGCATCATCTATAGTGGAGGCCGGGGCAGGAACAGGCTGAACTGTATATCCCCCACTAGCCGGCAACCTAGCCCATGCAGGAGCCTCAGTAGACCTAACTATCTTTTCTCTACATTTAGCAGGTGTCTCCTCAATTCTAGGGGCCATTAATTTTATTACAACAATCATCAATATGAAACCTCCCGCAGTATCACAATACCAAACACCTCTGTTCGTATGATCCGTACTAGTTACTGCTGTACTACTTCTTCTCTCACTCCCTGTACTGGCAGCTGGAATTACTATACTACTGACAGACCGAAATCTAAACACAACATTTTTCGACCCTGCAGGAGGGGGGGATCCAGTCCTATACCAACATCTATTCTGATTTTTTGGGCACCCAGAAGTGTATATTCTTATTCTACCTGGATTTGGAATAATCTCACACATTGTAACCTATTATTCAGGAAAGAAAGAACCGTTCGGATACATGGGAATAGTCTGAGCCATGATATCAATTGGATTTTTGGGCTTCATTGTATGAGCTCACCATATGTTCACAGTTGGAATAGATGTTGACACACGAGCTTACTTCACATCGGCTACCATAATTATTGCCATCCCTACCGGAGTAAAAGTTTTTAGCTGATTAGCAACACTCCACGGAGGCAATATTAAATGATCTCCTGCCTTAATATGAGCTTTAGGCTTCATCTTCCTCTTTACAGTAGGAGGCCTAACTGGAATTGTCTTAGCCAACTCTTCTCTTGATATTGTTCTCCATGATACATATTATGTAGTTGCACACTTCCACTACGTATTGTCAATAGGAGCTGTATTTGCCATCATGGGAGGATTCGTGCACTGATTCCCACTATTCTCAGGTTATACTCTTAACACCACATGAGCTAAAATTCACTTTGTGATCATATTTGTGGGCGTAAATATGACCTTCTTCCCACAACACTTCCTGGGACTATCCGGCATACCACGACGATATTCTGACTACCCAGATGCATACACATTGTGAAATACTATCTCATCTATAGGCTCATTCATCTCTCTAACAGCAGTCGTACTAATAATTTTTATTATCTGAGAGGCATTTGCATCTAAACGGGAAGTCCTAGCCGTAGATCTAACTACAACAAACCTAGAGTGATTGAATGGGTGTCCTCCGCCATATCATACATTTGAAGAGCCTACATACGTCAACTTAAAATAA--ATGGCGTACCCCATACAGCTAGGATTTCAAGATGCAACATCACCCATTATAGAAGAATTACTACATTTTCATGACCACACACTAATAATTGTTTTCCTTATTAGCTCACTAGTGCTCTATATTATTTCACTAATACTAACAACAAAACTAACCCATACAAGCACAATAGATGCACAGGAAGTAGAGACAATCTGAACCATTCTACCAGCTATTATCCTAATTATAATTGCCCTTCCATCTCTGCGAATTTTATACATAATAGATGAAATTAATAACCCATCTCTTACAGTAAAAACTATAGGACACCAATGATATTGAAGCTATGAATATACAGACTATGAAGACCTAACCTTTGACTCTTATATAATTCCCACATCGGAACTAAAACCAGGAGAACTGCGACTGTTAGAAGTAGACAATCGAGTAGTATTACCAATAGAAATAACAATCCGAATGCTAGTTTCATCAGAAGACGTATTACACTCATGAGCCGTACCTTCTCTAGGATTAAAAACGGATGCAATCCCAGGTCGCCTAAACCAAACAACCCTTATGTCAACCCGACCAGGCCTATATTACGGACAATGCTCAGAAATCTGCGGATCAAACCACAGTTTTATACCCATTGTCCTTGAATTAGTTCCACTAGAGTATTTTGAAAAATGATCTGCATCAATACTGTAA--ATGACACACCAAACTCATGCCTACCATATAGTTAACCCAAGCCCCTGACCCCTTACAGGAGCCCTATCAGCCCTTTTAATAACATCTGGCCTAACTATGTGATTTCACTTCAACTCAGTGATCCTACTATTCCTTGGCCTAACCACAAATATATTAACAATATACCAGTGATGGCGAGACGTAATTCGAGAGAGCACTTTTCAAGGACACCATACCCCAACTGTCCAAAAAGGCCTCCGCTACGGAATAATCCTCTTTATCGTTTCCGAAGTTTTATTTTTCACTGGATTCTTCTGAGCATTTTACCACTCAAGTCTGGCCCCTACTCCCGAGCTAGGTGGCTGCTGACCCCCAACAGGCATTCACCCACTTAACCCTATGGAAGTCCCACTACTCAATACATCTGTCCTACTAGCCTCAGGAGTCTCTATCACCTGAGCTCACCATAGCCTTATAGAAGGAAACCGCAAACATATGCTACAGGCCCTGTTTATTACCATCTCACTAGGAGTATATTTTACACTACTACAAGCCTCAGAGTACTACGAAGCACCCTTTACCATTTCAGACGGGGTTTACGGCTCAACCTTCTTTGTAGCCACAGGCTTCCATGGCCTCCACGTCATTATTGGAACCACTTTCTTAATTGTATGCTTTTTCCGCCAGCTAAAATTCCACTTTACTTCCAGCCACCATTTCGGCTTCGAAGCCGCTGCCTGATACTGACACTTTGTAGACGTAGTATGACTTTTCCTATATGTATCTATCTATTGATGAGGTTCAT--ATGCACATAATCAATATCTTAATATTAATTATCCCCATCCTACTAGCCGTAGCATTCCTGACACTAGTAGAACGAAAAATCCTAGGATATATACAACTCCGAAAAGGCCCAAACATTGTAGGTCCATACGGCCTACTCCAACCCATCGCAGATGCAATTAAACTTTTTATTAAAGAACCATTACGACCTGCCACATCCTCTACCTCTATATTTATTCTAGCACCCATTCTAGCCCTAAGCCTAGCTCTAACCATATGAATCCCCCTACCCATACCCCACCCCCTCATTAATATAAATCTGGGAGTCCTATTCATACTGGCCATGTCAAGCCTAGCCGTGTACTCCATTCTCTGATCAGGTTGAGCCTCCAATTCAAAGTATGCACTAATTGGGGCCCTACGAGCCGTAGCACAGACTATTTCATATGAAGTTACCCTGGCAATTATCCTACTATCAGTTCTCCTAATAAATGGATCCTTTACTCTCTCCACCCTAATCATCACACAAGAACGAACATGACTGATTCTTCCAGCATGACCTTTAGCAATAATATGATTTATCTCAACACTAGCAGAAACAAACCGAGCCCCATTTGACCTCACCGAAGGAGAATCAGAATTAGTCTCGGGCTTCAATGTAGAATACGCAGCAGGACCATTCGCCCTATTTTTTATAGCAGAATATGCAAACATTATCATAATAAATGCTTTCACAACAATTCTATTCCTAGGAGCATTCCACAATCCCTACATACCAGAACTATACACAATCAACTTTACCATTAAATTACTACTGCTCACAATCTCCTTCCTATGAATCCGAGCATCCTACCCTCGATTTCGCTATGACCAACTAATACACCTGCTATGAAAAAACTTCTTACCCCTTACACTAGCCTTATGTATATGACATGTATCATTCCCCGTTATCCTATCAGGTATCCCTCCACAAACATA---ATAAATCCAATTATTTTTACTACTATTCTACTAACCCTTATACTAGGAACAATTATTGTCATAATCAGCTCTCACTGACTACTAATCTGAATCGGATTTGAAATAAATATACTCGCTATTATTCCCATCATAATAAAAAAACACAACCCACGGGCCACAGAAGCATCAACCAAATATTTTTTAACTCAATCAACAGCCTCAATATTACTAATAATAGCCATTATTATTAACCTAATATTCTCAGGCCAATGGACCGTAATAAAACTATTTAACCCAACAGCATCCATACTCATAACAATAGCCCTCGCCATAAAACTAGGAATAGCTCCATTTCACTTCTGAGTACCAGAAGTGACACAAGGAATTCCCTTATCATCTGGCCTAATCCTACTCACATGACAGAAATTAGCACCCATATCCGTACTCTACCAAATCTTCCCCTCCATCAATCTAAACATAATCCTAACCCTATCCATCATCTCAATTATAATCGGAGGGTGGGGGGGACTAAACCAAACCCAACTACGAAAAATCATAGCCTACTCGTCAATTGCCCATATAGGGTGAATAACAGCAGTACTACTATATAACCCCACCATAATAGTACTTAACCTAATCATATACATTATCATAACCTCCACCATATTCATGCTATTTATAGCCAACTCAACCACCACCACACTATCACTATCACACACATGAAATAAAACACCCGTCATGACTATCTTAATTCTCACCACCCTCCTATCAATAGGAGGACTCCCCCCACTCTCAGGATTTATACCAAAATGAATAATTATTCAAGAAATAACAAAAAATAACAATATTATTTTACCTACCCTCATAGCAATATCAGCACTACTAAATTTATACTTCTACACACGACTCACATACTCCACTACACTCACAATATTCCCATCCACAAACAACACGAAAATAAAATGACAATTCCCTACTACAAAACAAATAACTCTCCTACCGACAATAGTAACACTATCCACCATACTCCTACCACTCACACCAATCCTATCTGTATTAGAAT----ATAAACCTTATACTAACCCTCTTAATCAACCTATTACTGGCCACACTACTCGTCACTATTGCATTCTGACTTCCCCAATTAAATGTATACTCAGAAAAAACAAGTCCATACGAATGTGGATTTGACCCCATAGGATCAGCCCGCCTACCCTTCTCCATAAAATTTTTTCTAGTGGCTATTACCTTTCTTCTTTTTGACCTAGAAATTGCACTCCTTCTACCACTACCCTGAGCCTCCCAGACAAATGACCTATACACAATACTTACCATAGCACTACTCCTGATTTTACTTTTGGCTGCAAGCCTAGCCTATGAATGAACCCAAAAAGGACTAGAATGAACCGAAT---ATGCTAAAATATATTATCCCTACAATAATACTTATACCCCTGACTTGATTATCAAAAAATAACATAATCTGAGTCAACTCCACAGCTCACAGCCTACTAATTAGCCTCACTAGTTTACTCCTTACTAATCAATTCAGTGATAACAGCCTTAACTTCTCACTAGTCTTCTTCTCCGACTCTCTATCCACACCACTACTGATCCTGACCATATGACTTCTCCCTTTAATACTAATAGCCAGCCAACATCATCTATCAAAAGAAAATCTGACCCGAAAAAAACTATATATTACTATACTAATTCTACTACAACTATTCCTAATTATGACCTTTGCCGCCATAGAGCTAATCCTCTTTTATATTCTATTTGAAGCCACACTAATCCCAACACTTATCATTATTACCCGATGAGGTAATCAAACAGAACGCCTAAATGCCGGTCTCTACTTTTTATTTTACACACTAGCAGGCTCCCTCCCACTACTAGTCGCACTAACCTATATCCAAAACATAGTAGGATCTCTAAACTTTCTAGTCCTTCAATACTGAGCGCAACCAGTATCCAATTCCTGATCAAATATCTTCATATGACTAGCATGTATAATAGCCTTTATAGTAAAAATACCACTATACGGCCTCCACCTCTGACTACCCAAAGCCCATGTAGAAGCCCCCATTGCAGGCTCCATAGTCCTTGCAGCAGTCCTACTAAAACTAGGAGGATATGGCATACTACGAATCACAACATTACTAAACCCATTAACCGACTTAATAGCATATCCATTTATCATATTATCCTTATGGGGTATAATTATAACCAGTTCAATTTGCCTCCGCCAAACAGACCTAAAATCACTAATTGCATACTCCTCTGTCAGCCATATAGCACTAGTTATCGTAGCGATCCTTATTCAAACACCCTGAAGCTACATAGGAGCCATGGCCTTAATAATCGCCCATGGTCTCACATCCTCTATACTCTTCTGCCTAGCAAACTCTAACTACGAACGAATTCATAGCCGAACAATAATCCTCGCCCGAGGCCTGCAAACACTCCTCCCACTAATAGCCACATGATGGCTTCTAGCAAGCCTAACCAACTTGGCTCTACCCCCAACAATTAACCTAATTGGAGAACTACTTGTAATAATATCAGCTTTCTCATGATCCAACGCCACAATTATCCTAATAGGGGTAAACATAGTGATTACTGCCCTGTACTCCCTATATATGCTAATCACCACACAACGAGGTAAACATACCCACCACATCAATAATATTACGCCCTCTTTCACACGAGAAAATGCTCTTATATCATTACATATCTTACCCCTACTACTTCTATCCTTAAACCCCAAAATCATCCTAGGCCCCCTGTACT--ATGTCTCTAGTCCATATAAACATCATAATAGCATTTGCAGTATCTCTTACAGGATTATTGATATACCGATCCCACCTAATATCATCCCTTTTATGCCTAGAAGGAATGGTGCTATCCCTATTCGTTATAGCCACCCTAATTATCCTAAACTCGCACTTCACCCTAGCTAGTATAATACCCATCATCCTGCTAGTATTCGCAGCCTGTGAAGCAGCACTAGGATTATCCCTGCTAGTTATAGTATCAAACACATATGGCACCGACTACGTACAAAATCTTAACCTACTCCAATGCTAA--ATAAACCTATTTTCCTCTCTCTCACTAACCACACTATTCTTATTAACTATCCCCATCATAATAACAGGCTCCAGTACTTATAAAACCTCAAACTACCCACTCTATGTAAAAACAGCCATCTCATGTGCTTTCGCTACCAGCATAGTCCCCACAATAATATTCATTCATACAGGACAAGAAATAGTAATTTCAAACTGACACTGACTTACAATCCAAACCATCAAACTATCACTCAGCTTTAAAATAGACTACTTCTCTATAATATTCATCCCAGTGGCACTGTTCGTTACATGGTCCATCATAGAATTCTCAATCTGATATATACACTCAGACCCAAACATTAACCAATTTTTCAAGTACCTTCTCCTATTTCTCATTACTATACTCATCCTCGTTACCGCAAACAACCTGTTCCAACTATTCATTGGCTGAGAAGGAGTTGGAATTATATCGTTCCTACTCATCGGATGATGGCACGGACGGGCAGATGCAAACACAGCAGCTCTACAGGCAATCCTATATAATCGCATCGGCGATATCGGATTTATTCTGGCAATAGCATGATTTCTTGCTAACCTCAACGCCTGGGACTTTCAACAAATCTTTATACTAAGCCCAAACAACTCCAACCTACCCCTAATAGGCCTTGTACTAGCCGCAGCCGGAAAATCCGCTCAATTTGGTCTACACCCTTGACTGCCCTCTGCAATAGAAGGCCCTACTCCTGTCTCAGCACTACTTCACTCAAGCACAATAGTAGTAGCGGGCGTCTTCCTACTAATTCGCTTCCACCCACTAATAGAAAACAACAAACTCATTCAGTCTATTACACTATGCCTAGGAGCTATTACCACATTATTTACAGCAATATGTGCCCTTACCCAAAATGACATCAAAAAAATCATTGCCTTCTCTACATCAAGCCAACTAGGTCTC-ATAATAGTAACAATCGGTATTAACCAGCCCTACCTAGCATTTCTTCATATTTGTACCCACGCCTTCTTTAAGGCCATACTATTCATATGCTCCGGCTCCATTATCCACAACCTAAACAATGAACAAGATATCCGAAAAATAGGAGGCCTATTCAAAGCCATACCATTTACCACAACAGCCCTCATTATTGGCAGCCTTGCATTAACAGGAATACCTTTCCTTACCGGATTCTACTCTAAAGACTTAATTATCGAAACCGCCAATACGTCAAATACCAACGCCTGGGCCCTCTTAATAACACTAATCGCCACCTCCTTTACAGCAATCTACAGTACTCGCACTATTTTCTTCGCACTCCTAGGACAACCCCGATTTCCAACCCTAATTACTATCAACGAAAATAACCCTACTCTTACTAACCCCATTAAACGCCTACTAATCGGAAGCCTTTTTGCAGGATTTATCATCTCCAATAGCATTCCCCCAACAACAATCCCACAAATAACCATGCCCCAATACCTAAAAATAACAGCCCTAGCAGTAACAATCCTAGGTTTTATTCTAGCACTAGAAATCAGCAACATAACCCAAAATCTAAAATTCAGCCACCCATCAAACTCCTTTAAATTCTCCAACCAGCTAGGGTATTTTCCTACAATCATACACCGCCTAATTCCCCACGCAAGCCTAACAATAAGCCAAAAATCAGCATCCTCCCTGCTAGACTTAATCTGACTAGAAAACATCTTACCAAAAACCACCTCGCTAATCCAAATAAAAATATCCATCATCATTACAAACCAAAAAGGCCTAATCAAATCATACTTCTCTTCCTTCCTAATTACAATCCTCATTAGCATAATCCTATTTAATTTCCACGAGTAA--TTAAT-----------------TTCCACGAGTAATTTCTATAATAA------------------CCACAACACCAACAAACAACGACCACCCAGTCACAACAACTAAC-------CAAGTTCCATAACTATACAAAGCTGCAATCCCCATAGCCTCCTCACTAAAAAACCCAGAATCCCCCGTATCATAGATAACCCAATCTCCCACACCATTAAACTTAAAAACAATCTCCACTTCCTCATCTTTCAACACATAATAAACCATCAAAAACTCTATTAACAGACCGACAATAAACGCCCCCAAAACAGTTTTATTAGAAGCCCAAACCTCAGGATACTGCTCAATAG----CTATAGCCGTTGTATAACCAAAAACCACCATCATACCCCCCAGATAAATTAAAAAAACCATCAAACCTAAA----------------------------------------------------------------AAAGACCCACCAAAATTTAACACAATCCCACAACCA----ACCCCACCACTCACAATCAACCCCAATCCCCCATAAATAGGCGAAGGTTTTGAAGAAAACCCCACAAAACCGACCACAAAAATAACACTCAAAATAAACACAATGTACACTATCAT--
Moschus   CACAGGTTTGGTCCCAGCCTTCCTATTGATTCTTAATAAACTTACACATGCAAGCATCCACGCCCCGGTGAAAATGCCCTCCGAGT-CAACAGAACCAAGAGGAGCAGGTATCAAGCACACACTTT----GTAGCTCATAACACCTTGCTTAACCACACCCCCACGGGAAACAGCAGTGATAGAAATTAAGCCATAAACGAAAGTTTGACTAAGTTATATTAATTAGGGTTGGTAAATCTCGTGCCAGCCACCGCGGTCATACGATTAACCCAAGTTAATAGGAATACGGCGTAAAGCGTGTTAAAGCCCTCT--ACCAAATAGAGTTAAATTTTAATTAAGCTGTAAAAAGCCATAATTATAACAAAAATAAATGACGAAAGTAACTCTATAAC-CGCTGA-TACACTATAGCTAAGACCCAAACTGGGATTAGATACCCCACTATGCTTAGCCCTAAACACAAATAATTATAC-AACAAAATTATTCGCCAGAGTACTACCAGCAACAGCTTAAAACTCAAAGGACTTGGCGGTGCTTCACACCCTTCTAGAGGAGCCTGTTCTATAATCGATAAACCCCGATAAACCTTACCAATCCTTGCTAATACAGTCTATATACCGCCATCTTCAGCAAACCCT-AAAAAGGAACAAAAGTAAGCACAATCATAATACACAAAAACGTTAGGTCAAGGTGTAACCTATGGAATGGGAAGAAATGGGCTACATTTTCTATCTCAAGAAAACTCAC---ATACGAAAGTTATTATGAAACTAATAACCAAAGGAGGATTTAGTAGTAAACTAAGAATAGAGTGCTTAGTTGAATTAGGCCATGAAGCACGCACACACCGCCCGTCACCCTCCTCAAATAAACATGATGCACCAAAACATATT--TAAACACATTAACTACATGAGAGGAGACAAGTCGTAACAAGGTAAGCATACTGGAAAGTGTGCTTGGACAAAT---ACCAAAGCTAGCCCA-CAATTTCA-CTCAACCTAACAATCAAAGCAAAATAAAACAAAACATTTATTTAATACCTTAAAGTATAGGAGATAGAAATTTTAA-CTTGGCGCTATAGA-GAAAGTACCGTAAGGGAACGATGAAAGAA-AATATTCAAAGTATAAAAAAGCAAAGATTACCCCTTGTACCTTTTGCATAATGAGTTAACTAGTATGAAGCTTAACAAAACGAATTTCAGCTAAGCCACCCGAAACCAGACGAGCTACCTATGAACAGTTTATTAAGAACCAACTCATCTATGTAGCAAAATAGTGAGAAGATTTATAGGTAGAGGTGACACGCCCAACGAGCCTGGTGATAGCTGGTTGTCCAGGAAATGAATCTAAGTTCAGCTTT-AAATATACT--AAAAAC-CAAACAAAT-TTCACTGTATTTTTAAAAGTTAGTCTAAAAAGGTACAGCCTTTTAGAAACGGATACAACCTTGACTAGAGAGTAAAATCTAATA-ACACCATAGTAGGCCTAAAAGCAGCCACCAATTAAGAAAGCGTTAAAGCTCAACAATAACAATAATACTAATTCCACTAGTAAAC-AATCAACTCCTAG-CCCAATACTGGACCAATCTATTAAAAAATAGAAGCAATAATGTTAACATGAGTAACAAGAAGTACCTTCTCCTTGCATAAGTTTAAGTCAGTACCTGATAATACTCTGACTATTAACAGC-AAATAAAATCAACCCAACAATAAATAATTTATTAATCATACTGTTAATCCAACACAGGAATGCACTC---AAGGAAAGATTAAAAGAAGTAAAAGGAACTCGGCAAGCAC--GAACCCCGCCTGTTTACCAAAAACATCACCTCCAGCATTTCCAATATTGGAGGCACTGCCTGCCCAGTGACAACCGTTAAACGGCCGCGGTATCCTGACCGTGCAAAGGTAGCATAATCATTTGTTCTCTAAATAAGGACTTGTATGAATGGCCACACGAGGGTTCTACTGTCTCTTACTTCCAATCAGTGAAATTGACCTTTCCGTGAAGAGGCGGAAATAAACCAATAAGACGAGAAGACCCTATGGAGCTTTAACTAACTAGCCTAAAG--AAAACAAACACAACCACCAAGGGATAATAACACTCTC-AATAGGCTAGCAGTTTTGGTTGGGGTGACCTCGGAGAATAAAAAATCCTCCGAACGATT-CTAAAGACTAGACCAACAAGTCAAACCACAATATCGCTCATTGATCCAAAGAA-ATTTGATCAACGGAACAAGTTACCCTAGGGATAACAGCGCAATCCTATTTAAGAGTCCATATCGACAATAGGGTTTACGACCTCGATGTTGGATCAGGACACCCAGATGGTGCAACCGCTATCAAAGGTTCGTTTGTTCAACGATTAA-AGTCCTACGTGATCTGAGTTCAGACCGGAGTAATCCAGGTCGGTTTCTATCTATTATACATTTCTCCCAGTACGAAAGGACAAGAGAAATAAGGCCAACTTTAAGCAAGCG-CCTTAAATCAATTAATGATTTCATCTTAATTAAC---TCCGTAACCA-AATCACACCCTAGAAAAGGGTTAA---ATGAACGAAAATCTATTTGCCTCTTTCATTACCCCAATAATTCTAGGCCTTCCCCTTGCTACTCTTATTGTAATATTCCCCAGCCTATTATTCCCAACATCAAATCGATTAATCAATAATCGTCTCCTCTCCCTTCAACAATGAATACTTCAACTTGCATCAAAACAAATAATAGGAATTCACAACACTAAAGGACAAACATGAACACTTATACTAATATCTCTAATCTTATTTATTGGCTCAACAAATCTACTAGGCCTACTTCCCCACTCATTTACACCAACTACACAACTATCAATAAATCTAGGCATGGCTATCCCCTGATGAGCAGGCGCTGTAATTACAGGATTCCGTAACAAAACTAAAGCATCTCTTGCTCACTTCCTACCACAAGGAACACCTACTCCACTAATCCCAATGCTAGTAATTATTGAAACTATTAGCCTCTTCATCCAACCAATGGCCTTAGCAGTACGATTAACAGCCAATATCACTGCAGGACACCTATTAATTCATCTAATCGGAGGAGCCACACTTGCATTAATAAATATCAGCACCACAACAGCCCTCATTACATTCATTATCCTAATCCTACTCACAATTCTTGAGTTTGCAGTAGCCATAATCCAAGCTTACGTATTTACTCTTCTAGTAAGCCTATACCTGCATGACAACACATAAATGCCACAACTAGATACATCCACATGACTTATAATAATTCTGTCAATATTCCTAACTCTTTTTATTATTTTCCAACTAAAAATCTCTAAGCACAATTTCTTTTATAATCCTGAATTAACATTAACTAAAACACGAAAACAAAGTACCCCTTGAGAAACAAAATGAACGAAAATCTATTTGCCTCTTTCATTACCCCAATAA--------ATGACCAATATCCGAAAATCCCACCCATTAATAAAAATTGTAAACAATGCATTCATCGACCTCCCAGCCCCATCAAACATCTCATCCTGATGAAATTTCGGCTCCCTACTAGGCATCTGCCTAATCCTTCAAATCCTAACAGGCCTATTCCTAGCAATACATTACACCTCTGACACAATAACAGCATTTTCCTCTGTTACTCACATTTGCCGAGACGTTAACTATGGCTGAATTATTCGATACATACATGCAAATGGAGCATCAATATTCTTTATCTGCCTGTTTATACATGTAGGACGAGGCCTATACTACGGATCATATATATTTCTAGAAACATGAAACATTGGAGTCATTCTCCTATTCACAGTAATAGCTACAGCATTCATAGGATATGTCCTACCTTGAGGACAAATATCTTTCTGAGGAGCAACAGTCATCACTAACCTTCTCTCAGCAATTCCCTACATTGGTACTAACCTGGTTGAGTGAATTTGAGGAGGCTTCTCAGTAGACAAAGCAACACTCACCCGATTCTTTGCCTTTCACTTTATCCTCCCATTTATCATTGCAGCACTCGCCATGGTTCATCTACTCTTTCTCCATGAAACAGGATCCAATAACCCAACAGGAATCACATCAGACATAAACAAAATCCCATTTCACCCCTACTACACCATCAAAGATATTCTAGGTATCCTATTACTAATCTTAATCTTAATAGCACTAGTGCTATTTACACCCGACCTACTTGGAGATCCGGACAACTATACTCCAGCAAACCCATTAAATACACCTCCACATATTAAACCCGAATGGTACTTTCTATTTGCATATGCCATTCTACGATCAATTCCTAATAAACTAGGAGGAGTACTAGCCCTAGTTTTATCCATCCTAATTTTAATCTTCATACCCCTACTTCACACATCCAAACAACGAAGTATAATATTCCGACCCCTTAGCCAATGCCTATTCTGAATTTTAGTAGCAGATTTATTGACACTTACATGAATTGGAGGACAACCAGTTGAACACCCATATATCATTATCGGACAACTAGCATCCATTATATACTTTCTTCTTATCCTAGTAATAATACCGGTAGCCAGCATAGTCGAAAACAATCTCTTAAAATGAAGA----ATGTTCATTAATCGCTGATTATTCTCAACCAACCACAAAGATATCGGTACTCTATACTTATTATTTGGTGCTTGAGCTGGTATGGTAGGAACAGCCCTAAGCCTACTAATTCGTGCCGAACTAGGCCAACCTGGAACCCTACTCGGAGATGACCAAATCTACAATGTAATCGTAACTGCACATGCATTTGTGATAATTTTCTTTATAGTTATGCCAATTATAATTGGAGGGTTTGGCAATTGACTAGTCCCCCTGATAATTGGCGCCCCCGATATAGCCTTTCCCCGAATAAATAATATAAGTTTCTGACTCCTTCCCCCTTCTTTCTTATTACTTCTAGCCTCCTCTATAGTTGAAGCTGGAGCGGGAACAGGCTGAACTGTATACCCCCCTTTAGCTGGTAATCTAGCCCATGCAGGAGCCTCTGTAGACCTAACTATTTTTTCTCTACACCTAGCAGGTGTTTCCTCCATTCTAGGGGCTATTAATTTTATTACAACAATTATTAATATAAAACCCCCAGCTATATCACAATATCAAACTCCATTATTCGTATGATCAGTGTTAATTACTGCCGTACTATTACTCCTATCACTCCCCGTGCTAGCAGCTGGCATTACAATACTACTTACAGACCGAAACCTAAACACTACCTTCTTTGATCCAGCAGGGGGAGGAGATCCTATCCTATACCAACATTTGTTCTGATTCTTTGGACACCCCGAAGTATATATTCTTATTCTACCTGGCTTTGGAATAATCTCTCATATTGTAACTTATTACTCAGGAAAAAAAGAACCATTTGGGTATATAGGTATAGTATGGGCTATAATGTCAATTGGATTCTTAGGATTCATCGTATGAGCCCACCATATGTTTACAGTCGGAATAGACGTTGATACACGAGCCTACTTTACATCCGCTACTATAATTATTGCTATTCCAACTGGAGTAAAAGTCTTTAGCTGACTAGCAACACTTCATGGAGGTAATATCAAATGATCCCCCGCTATAATATGAGCCCTAGGCTTTATCTTCCTTTTTACAGTAGGAGGTCTGACTGGAATTGTCCTAGCTAATTCCTCCCTCGACATTGTACTTCACGATACCTATTATGTAGTTGCGCATTTTCATTACGTATTGTCAATAGGAGCTGTATTCGCCATTATAGGAGGATTTGTGCACTGATTCCCACTATTCTCAGGCTATACTCTTAACGACACGTGAGCTAAAATCCACTTTGTAATTATATTTGTAGGTGTTAACATAACCTTCTTTCCACAACACTTTCTTGGATTATCTGGAATACCACGACGCTACTCCGATTACCCAGACGCGTACACAATATGAAACACCATCTCGTCTATAGGTTCATTTATTTCTCTAACAGCAGTTATGTTAATAATTTTCATTATCTGAGAAGCATTTGCATCCAAACGAGAAGTCCTAACTGTAGATCTAACCACAACAAATCTAGAATGACTAAATGGATGCCCTCCACCATACCACACATTTGAAGAACCTACATACATTAATTCAAAATAA--ATGGCATACCCCATACAATTAGGCTTTCAAGATGCAACATCACCTATTATAGAAGAACTACTACATTTCCATGATCACACACTAATAATTGTCTTTTTAATTAGCTCACTAGTACTTTATATTATTTCACTTATACTAACAACAAAACTAACCCATACTAGTACAATAGACGCACAAGAAATTGAGACAATTTGAACAATCTTACCAGCTATTATTTTAATTCTAATTGCCCTTCCATCCCTGCGAATCCTATACATAATGGACGAAATTAACAACCCCTCCCTTACAGTAAAAACCATAGGACACCAATGATATTGAAGCTACGAATACACAGACTACGAAGACCTGAACTTTGATTCCTACATAATCCCAACATCAGAGCTAAAACCAGGAGAACTACGACTACTAGAAGTAGACAACCGAGTGGTACTACCAATAGAAATAACAATCCGAATGTTAATCTCCTCTGAAGACGTATTACACTCATGAGCTGTACCCTCCTTAGGGCTAAAAACAGATGCAATTCCAGGCCGCCTAAACCAAACAACTCTTATATCAACCCGACCAGGTCTATACTACGGACAGTGCTCAGAAATTTGTGGATCTAATCACAGTTTCATACCTATCGTCCTAGAATTAGTCCCACTAAAATATTTTGAAAAATGATCTGCATCAATACTGTAA--ATGACACACCAAACCCACGCCTACCACATAGTAAACCCAAGTCCCTGGCCTCTCACAGGGGCCCTATCAGCCCTCCTCATAACATCTGGCCTAATTATATGATTCCACTTTAACTCAATAACCTTGCTTATACTTGGCCTAACCACAAACATACTCACAATATACCAGTGATGACGAGATATTATCCGAGAAAGTACTTTTCAAGGACATCACACCCCAACCGTCCAAAAGGGCCTCCGTTATGGAATAATCCTTTTTATTATTTCTGAAGTGCTGTTCTTTACTGGATTCTTCTGAGCATTTTACCATTCAAGCCTTGCTCCTACACCCGAGCTAGGCGGTTGCTGACCCCCAACAGGCATCCACCCACTTAACCCCCTAGAAGTCCCACTACTTAATACCTCCGTCTTACTAGCTTCAGGAGTCTCCATTACATGAGCCCACCACAGCCTTATAGAAGGAAATCGTAACCACATACTACAAGCTTTATTTATCACTATTGCACTAGGCGTATACTTTACACTACTACAAGCCTCAGAATACTATGAAGCACCTTTCACTATCTCAGACGGAGTCTATGGCTCAACTTTCTTCGTAGCTACAGGTTTCCATGGCCTCCATGTCATTATTGGATCTACTTTCTTAATTGTCTGTTTCTTCCGCCAACTAAAATTCCATTTTACCTCCAACCACCATTTCGGCTTCGAGGCAGCTGCTTGATACTGACATTTTGTAGATGTAGTATGACTTTTCCTCTATGTATCTATTTATTGATGAGGTTCAT--ATGTTTATAATTAACATCCTAATGCTAATTATCCCTATCCTTCTAGCCGTAGCATTTCTCACACTAGTAGAACGAAAAGTCTTAGGGTATATACAACTTCGAAAAGGCCCTAATGTAGTAGGTCCATATGGTCTACTCCAACCTATCGCAGATGCAATCAAACTTTTTATTAAAGAACCACTACGACCAGCCACATCATCAATTTCAATATTTATCTTGGCACCTATTCTAGCCCTAAGCCTAGCCTTAACTATATGAATTCCCCTACCCATACCCTACCCACTCATCAACATAAATCTAGGAGTCTTATTCATATTAGCTATATCAAGCTTAGCTGTATACTCCATTCTCTGATCAGGCTGAGCCTCCAACTCGAAATATGCACTGATTGGAGCACTACGAGCAGTAGCACAAACAATTTCATATGAAGTTACACTAGCAATTATTCTACTATCTGTACTACTAATAAGTGGATCTTACACTCTTTCCACCCTAATCACCACACAAGAACAAGTCTGACTAATTCTCCCGGCATGACCCTTAGCAATAATATGATTTATCTCAACACTAGCAGAAACAAATCGAGCTCCATTTGACCTTACCGAAGGAGAATCAGAATTAGTCTCAGGCTTCAACGTAGAATATGCAGCAGGACCATTCGCCCTATTCTTTATAGCAGAATATGCAAACATTATTATAATAAACATTTTCACAACAATCCTGTTTCTAGGAGCATTTCACAATCCATACATACCAGAACTCTACACAATTAACTTTATCATCAAATCACTACTGCTTACAATCTCCTTCCTATGAATTCGAGCATCCTACCCTCGATTCCGCTATGACCAACTAATACACTTATTATGAAAAAATTTTTTACCCCTAACACTAGCCTTATGCATATGACATGTATCATTACCCATCCTCCTATCAAGCATTCCCCCTCAAACATA---ATAAACCCAATTATCTCTATTATCATCCTATCAACAATCATACTAGGAACCATTATCGTCATAATTAGCTCCCACTGATTACTTATCTGAATTGGATTTGAAATAAATATACTCGCCATTATTCCTATTATAATAAAAAAACATAACCCACGAGCCACAGAAGCATCAACTAAATATTTCCTAACCCAATCAACAGCCTCAATACTACTAATAATAGCCATCATTATTAACCTAATATATTCAGGCCAATGAACTGTAATAAAACTATTTAATCCAATAGCATCTATACTTATAACAATGGCCCTCGCTATAAAATTAGGAATAGCCCCATTCCACTTCTGAGTCCCAGAAGTAACACAAGGTATTCCTCTATCATCCGGCCTAATCCTACTAACATGACAAAAACTAGCTCCAATATCAGTATTTTATCAAATTTTCCCATCCATTAACCTAAACCTAATCCTAACCCTATCAATTCTATCAATTATAATTGGAGGCTGAGGAGGATTAAACCAAACCCAACTACGAAAAATCATAGCCTATTCATCAATCGCCCACATAGGCTGAATGACGGCAATTCTACCATACAACCCTACTATAACACTACTAAACTTAATCATTTATATTATAATAACCTCCACCATATTCATGTTATTTATAGCTAACTCAACTACCACTACCTTATCGCTATCACATACATGAAACAAAGCACCCATCATAACCGCCCTAGCCCTCGCCACCCTCCTATCAATAGGAGGACTTCCTCCCCTCTCAGGATTTATACCAAAATGACTAATTATCCAAGAAATGACAAAAAATAATAGCATCATCATACCTACCTTTATAGCAATCACAGCACTACTAAACCTCTACTTCTACATACGACTTACATATTCCACTGCACTAACAATATTCCCCTCCACAAACAATATAAAAATAAAATGACAATTCCCCAATACAAAACAAATAACCCTACTACCAACAATAACTGTAATATCCACCCTACTTCTACCACTCACACCAATTCTATCAGTACTAGAAT----ATAAACCTAATACTAGCCCTTCTGACCAACCTCACACTAGCCACACTACTTGTTATCATCGCATTCTGACTTCCCCAACTGAATGTATACTCAGAAAAAACAAGCCCATATGAGTGTGGGTTTGACCCAATAGGATCAGCTCGCCTACCCTTCTCCATAAAATTTTTCCTGGTAGCCATTACATTTCTCCTATTTGATCTAGAAATTGCACTTCTCCTACCATTACCCTGAGCCTCACAAACTACCAACCTAAACACTATACTCACTATAGCTCTCTTTCTTATCCTATTACTAGCTGTAAGCCTGGCCTACGAATGAACTCAAAAGGGCCTAGAATGAACCGAATA--ATGTTAAAATATATTATTCCTACAATAATACTTATACCCCTAACCTGATTATCAAAAAACAACATAATCTGAATTAATTCTACAACCCACAGCCTATTAATTAGTCTTTCAAGTCTACTCCTCATAAACCAATTTAGCGATAACAGCCTTAACTTCTCACTAGTCTTCTTCTCCGACTCTCTATCAACACCTCTACTAATCTTAACCATATGACTCCTCCCTCTAATACTAATAGCCAGCCAATATCACCTATCAAAAGAAAACCTAACCCGAAAAAAACTATTTATTACTATGCTAATTCTACTACAACTATTTCTGATTATAACTTTCACCGCCACAGAACTAATCCTCTTCTACATTTTATTTGAAGCAACACTAGTCCCAACACTCATTATCATCACCCGTTGAGGGAACCAAACAGAACGTCTAAACGCCGGTCTCTATTTTTTATTCTACACATTAGCAGGCTCTCTTCCACTGTTAGTTGCACTAGTCTATATTCAAAATACAGTAGGATCCCTAAACTTTTTAATACTCCAATATTGAGTACAACCAATATCCAACTCCTGATCAGATGTATTTATGTGACTAGCATGTATAATAGCCTTCATGGTAAAAATACCACTATACGGCCTCCACCTCTGATTACCAAAAGCCCACGTAGAAGCCCCTATTGCAGGCTCTATAGTCCTTGCAGCTATTCTACTAAAACTAGGAGGATATGGTATACTACGAATCACAATATTCCTGAATCCAACCACTGAATTTATAGCATACCCATTCATCATATTATCCCTATGGGGCATAATCATAACTAGCTCAATTTGCCTCCGCCAAACAGACTTAAAATCACTTATCGCATATTCCTCTGTCAGCCATATAGCACTTGTTATCGTAGCTATCCTCATCCAAACACCCTGAAGCTATATAGGAGCTACAGCCTTGATAATTGCACACGGTCTTACATCCTCTATGCTCTTCTGTCTAGCAAACTCTAACTACGAACGCATCCACAGCCGAACAATAATTCTAGCCCGCGGCCTACAAACACTCCTACCCCTAATAGCCACTTGATGACTCCTAGCAAGCCTAACTAATCTAGCCCTACCACCAACAATCAACCTAATCGGAGAATTATTCGTAGTAATATCAACCTTCTCATGATCTAACATTACAATTATTTTGATAGGAGTAAACATAGTAATCACCGCCCTATATTCCTTATATATATTAATTACAACACAACGAGGAAAATATACCCATCACATCAACAACATTTCACCCTCTTTCACACGAGAAAATGCTCTCATGTCATTACACATCCTACCACTACTATTACTATCCCTAAACCCAAAAATTATTCTAGGACCTCTTTACT--ATGTCCCTAGTCTATATAAATATCATATTAGCATTTACAGTATCTCTCACAGGCCTACTAATATACCGATCCCATCTAATATCATCCCTTCTATGCCTAGAAGGAATAATACTATCCCTATTTGTTATGGCCACCTTAACAATCCTAAATACCCATTTCACCCTAGCCAGTATAATACCTATTATCCTGCTAGTCTTCGCAGCTTGTGAAGCAGCACTAGGCCTATCCCTACTAGTAATAGTATCAAACACGTATGGTACTGATTACGTACAAAACCTCAACCTACTCCAATGTTAA--ATTAACCTATTCTCCTCCTTCACATTAATTACCCTACTCTTATTAACCGTACCCATCATAATAACAAGTTTCAACACCCATAAGACCATCAACTATCCTCTTTACGTGAAAACAACCATCTCATATGCCTTCATCACCAGCATAATCCCCACAATAATATTCATCCACACGGGCCAAGAAATAATCATTTCAAACTGACACTGATTAACTATCCAAACCCTTAAATTATCCCTCAGCTTCAAAATAGATTACTTTTCAATAATATTTGTTCCAGTAGCATTATTCGTCACATGATCTATTATAGAATTCTCAATATGATATATACACTCAGACCCAAATATCAATAAGTTCTTTAAATACCTCCTATTATTCCTCATCACCATACTAATTCTCGTTACAGCAAACAACCTATTCCAACTGTTTATTGGCTGAGAAGGCGTTGGAATTATATCATTCCTACTCATTGGGTGATGGTATGGGCGGGCAGATGCAAACACAGCAGCCCTCCAAGCAATCCTATATAATCGCATCGGGGACATTGGATTTATCCTAGCAATAGCATGATTTCTAGCCAACCTTAATACCTGAGATCTCCAACAAATCTTTATGCTAAATCCAAAAGACTCTAATATGCCCCTAATAGGCCTCGTACTAGCCGCAACCGGAAAATCTGCCCAATTCGGCCTACACCCATGACTACCATCAGCAATAGAAGGCCCTACTCCTGTTTCAGCATTACTCCATTCAAGCACAATAGTAGTAGCAGGCATTTTCTTATTAATCCGCTTCTATCCACTAACAGAAAATAACAAGTTCATCCAATCTATCATACTATGTTTAGGAGCCATCACTACGCTATTCACAGCAATATGTGCCCTCACCCAAAACGACATTAAAAAAATCGTTGCCTTCTCCACATCTAGCCAATTAGGCCTG-ATAATAGTAACAATTGGCATTAATCAACCATATCTAGCATTCCTTCATATCTGCACCCACGCTTTCTTTAAAGCTATACTATTTATATGCTCCGGTTCCATTATCCACAGCCTAAATGATGAACAAGACATTCGAAAAATAGGAGGCCTATTTAAAGCAATACCATTCACCACAACAGCCCTAATCATTGGCAGCCTTGCACTAACAGGAATCCCCTTTCTTACCGGATTCTATTCCAAAGACCTAATTATCGAAGCTGCTAATACGTCATATACCAACGCCTGAGCCCTCTTAATAACATTAATTGCCACCTCTTTCACAGCTATCTACAGTACCCGCATCATCTTCTTTGCACTCCTAGGACAACCCCGATTTCCAACCCTAATTACCATTAATGAAAACAACCCCTTTTTAATTAATTCCATCAAACGCCTTCTAATCGGAAGCCTTTTCGCCGGGTTCATCATCTCAAACAACATTCCTCCAACAACAGTACCCCAAATAACTATACCTTACTACCTAAAAATAACAGCCCTAGCAGTTACAATCCTAGGTTTCATTCTAGCATTAGAAATTAATAATCTAACCCAAAATCTAAAATTTAATCACCCATCAAGCATATTTAAATTCTCCAATCTCCTAGGGTACTTTCCCACAATCATACATCGTCTAGCTCCCTATTTAAACCTAACAATAAGCCAAAAATCAGCATCCTCTCTCCTAGATCTAATCTGACTAGAAAATATCCTACCAAAAACTACCTCACTAATCCAAATAAACATATCCATAATAATCACAAACCAAAAAGGCCTAATCAAACTATACTTTCTTTCCTTCCTAGTCACAATTCTCACTAGTATTATTCTATTTAATTTCCACGAGTAA--TTAAT-----------------TTCCACGAGTAATTTCCATAATAA------------------CTACAACACCAATTAATAAAGACCAACCAGTTACAATAACTAAT-------CAAGTACCATAACTATATAAAGCCGCAATCCCCATAGCCTCCTCACTAAAAAATCCAGAATCTCCCGTATCATAAATTACTCAATCCCCCAAACCATTAAACTTAAACACAATCTCTACCTCCTCATTCTTCAACACATAATAAACTATCACAAACTCCATTAACAAACCAGTAATAAAAGCTCCCAAAACAGTTTTATTAGAGACCCAAATCTCAGGGTACTGTTCTGTAG----CCATAGCTGTCGTATAACCAAAAACTACTATCATTCCCCCTAAATAAATTAAAAAAACTATTAAACCCAAA----------------------------------------------------------------AAAGACCCACCAAAATTCAACACAATCCCACAACCA----ACTCCACCACTCACAATCAACCCTAATCCCCCATAAATAGGCGAAGGTTTCGAAGAAAACCCCACGAAACCAATCACAAAAATTACACTCAAAATAAATACAATATATACTATCAT--
Antilocapra   CATAGGTTTGGTCCCAGCCTTCCTATTGACTACTAATAGACTTACACATGCAAGCATCCGCACCCCAGTGAAGACGCCCTTTAAGTCCACCTGAACCAAAAGGAGCTGGTATCAAGCACACA-TTT----GTAGCTTATGACGCCTTGCTCAGCCACACCCCCACGGGAGACAGCAGTGATAAAAATTAAGCTATGGACGAAAGTCTGACTAAGTCATATTGATAAGGGTCGGTAAATCTCGTGCCAGCCACCGCGGTCATACGATTGACCCTAGTTAATAGGAATACGGCGTAAAGAGTGTTAAAGCATCAC--ACTAAATAGAGTTAAATTATAACTAAGCTGTAAAAAGCCACAGCTGTAATAAAAATAGACAACGAAAGTGACTCTACAAC-CGCTGATCACACTACAGCTAAGACCCAAACTGGGATTAGATACCCCACTATGCTTAGCCATAAACACAGGTAATTGTATAAACAAAATTATTCGCCAGAGTACTACTAGCAACTGCTTAAAACTCAAAGGACTTGGCGGTGCTTTACACCCTTCTAGAGGAGCCTGTTCTATAATCGATAAACCCCGATAAACCTCACCAACCCTTGCTAATACAGTCTATATACCGCCATCTTCAGCAAACCCTAAAAAAGGAACAAGAGTAAGCATAATAATAGCACATAAAAACGTTAGGTCAAGGTGTAACCTATGGGTTGGAAAGAAATGGGCTACATTTTCTATTTCAAGAACACTCA----ACACGAAAGTTATTATGAAACTGATGACTAAAGGAGGATTTAGTAGTAAACTAAGAATAGAGCGCTTAGTTGAATTAGGCTATGAAGCACGCACACACCGCCCGTCACCCTCCTCAAGTAAACACGATACACCTAAACTTATT--CACACGTATTAACCGTACAAGAGGAGATAAGTCGTAACAAGGTAAGCATACTGGAAAGTGTGCTTGGATAAAT---ACCAAACCTAGCCCA-TTAACCCAACCCATCTAAACGACTAAGAGTCAATTAAACAAAACATTTACCCACTGCTCTAAAGTATAGGAGATAGAAATTCTAA-ATCGGCGCTATAGA-GGGAGTACCGTAAGGGAACGATGAAAGAA-AAAACTTAAAGTACAAAAAAGCAAAGATTAACCCTTGTACCTTTTGCATAATGAATTAACTAGTA-ACAACTTAACAAAATGAATTTCAGCTAAGTAACCCGAAACCAGACGAGCTATTTATGAACAGTTTATCAAGAACCAACTCATCTGTGTGGCAAAACAGTGAGAAGATTTATAAATAGAGGTGAAACGCCTAACGAGCCTGGTGATAGCTGGTTGTCCAGAAAACGAATCTTAGTTCGGCTTT-AAAAATACC-AAAAAATCTCCATAAAT-CCAACTGTATTTTTAAAAGTTAGTCTAAAAGGGTACAGCCTTTTAGAAATGGGTACAACCTTAACTAGAGAGTAAGACCTAAAA-ATATCCTAGTTGGCCTAAAAGCAGCCACCAATTAAGAAAGCGTTAAAGCTCAAC-ATAAAAATAACCCTAATCCCAACAATAATC-AACCAACTCCTAGCCCCAATACTGGACCAATCTATTTTACAATAGAAGAAATAATGTTAGTATGAGTAACAAGAAGCACCTTCTCCTTGCATAAGTTTAAGTCAGTATCTGATACTACTCTGACTGTTAACAGC-TAATAAAAACAATCCAACAATAGACAATTTATTTAATATACTGTTGACCCAACACAGGGATGCATTC---AAGGAAAGATTAAAAGAAGTAAAAGGAACTCGGCAAACAC--AAACCCCGCCTGTTTACCAAAAACATCACCTCCAGCATACCCAGTATTGGAGGCACTGCCTGCCCAGTGACACTAGTTCAACGGCCGCGGTATCCTGACCGTGCAAAGGTAGCATAATCATTTGTTCTCTAAATAAGGACTTGCATGAATGGCCACACGAGGGTTTAACTGTCTCTTACTTCCAATCAGTGAAATTGACCTTCCCGTGAAGAGGCGGGAATGAACTAATAAGACGAGAAGACCCTATGGAGCTTTAACTAACTAGCCCAAAGACAAACCAAACCTAACCACCAAGGGATAACAATGCTCTC-CATGGACTAGCAGTTTCGGTTGGGGTGACCTCGGAGAACAAAAAATCCTCCGAACGATT-TTAAAGACAAGACTTACAAGTCAAATTATGATATCGCTTATTGATCCAAAAAA---TTGATCAACGGAACAAGTTACCCTAGGGATAACAGCGCAATCCTGTTCAAGAGTCCATATCGACAACAGGGTTTACGACCTCGATGTTGGATCAGGACATCCCGATGGTGCAACCGCTATCAAAGGTTCGTTTGTTCAACGATTAA-AGTCCTACGTGATCTGAGTTCAGACCGGAGTAATCCAGGTCGGTTTCTATCTATTATGTATTTCTCCCAGTACGAAAGGACAAGAGAAATGAGGCCAACTTCAAAAAAGCG-CCTTAAACCAATTAATGATATTATCTTAATTAAC---TCCACAAACA-AAACATGCCCTAGAAAAGGGCCCA---ATGAACGAAAATTTATTTGCCTCTTTCATTACCCCAACAATTCTAGGTCTACCACTCGTTATCCTAATTATCATATTCCCCAGCCTACTATTTCCAACATCAAATCGATTAATGAATAACCGCCTCATTTCTCTCCAACAATGGGCCCTTCAACTAATCTCAAAACAAATAATAAGTATTCACAACCCTAAAGGACAAACATGAACATTAATACTTATGTCCCTAATCCTATTTATTGGATCAACAAATCTACTAGGCCTACTACCCCACTCATTTACACCAACTACACAACTATCAATAAATTTAGGCATGGCCATCCCCCTATGAGCAGGAGCTGTAGTCACAGGTTTTCGCAACAAAACCAAATCATCCCTCGCCCACTTCCTACCACAAGGAACACCAACACCCCTAATTCCAATACTAGTTATTATTGAAACCATCAGCCTTTTTATTCAACCAATGGCACTGGCTGTGCGACTAACAGCCAACATCACCGCAGGTCACCTACTGATTCATTTAATTGGAGGAGCCACACTCGCGCTAATAAATATTAGCACCACAACGGCCTTTATCACATTTATTATTCTAATCTTACTAACAATTCTTGAATTTGCAGTAGCCATAATTCAGGCCTACGTCTTCACTCTCTTAGTCAGCCTATACCTGCACGACAACACGTAAATGCCACAACTAGACACGTCAACATGATTCACAATAATTGTGTCAATATTCCTAACTCTCTTCATTATCTTTCAATTAAAAATTGCAAAACACACTTTATATCACAACCCAGAATCAACATTAACCAAAACGCAAAAACAAAATACCCCTTGAGAAACAAAATGAACGAAAATTTATTTGCCTCTTTCATTACCCCAACAATTCTAG--ATGATCAACATCCGAAAATCCCACCCATTAATAAAAATTGTAAACAACGCATTCATTGACCTCCCAGCCCCATCAAACATCTCATCTTGATGAAACTTCGGCTCTCTACTAGGCATCTGCCTAATCCTACAAATCCTAACAGGCCTATTTCTAGCAATACACTACACAGCAGACACAACAACAGCATTCTCTTCTGTCACCCATATTTGCCGAGACGTAAACTACGGCTGAATCATCCGATACATACACGCCAACGGAGCATCAATATTCTTCATCTGCCTATTTATGCATGTAGGACGAGGCCTATACTACGGATCGTATATATTCCTAGAAACATGAAACATTGGAGTAATCCTCCTATTCACAGTTATAGCTACAGCATTCATAGGATACGTCCTACCATGAGGACAAATATCATTCTGAGGGGCAACAGTCATTACTAACCTACTCTCAGCAATCCCATACATTGGTACTAACCTAGTAGAATGAATCTGAGGGGGATTCTCAGTAGACAAAGCAACCCTCACCCGATTCTTCGCATTCCACTTTATCCTCCCATTCATCATTGCAGCACTAGCCATAGTACACTTACTATTCCTCCACGAAACAGGATCCAACAACCCCACAGGAATCCCATCAGACGCAGACAAAATCCCATTCCACCCATACTACACCATCAAAGACATTCTAGGAGCACTACTAATAGTCTTAGCCCTAATAATACTAGTACTATTCTCACCAGACCTGTTAGGAGACCCCGACAACTACACACCAGCTAACCCACTCAACACTCCCCCACACATTAAGCCAGAATGATATTTCCTATTCGCATACGCAATCCTACGATCAATCCCTAACAAACTAGGAGGAGTCCTAGCACTAGTCCTCTCTATTCTCATCCTCATCTTTATACCCCTGCTCCACACATCCAAACAGCGAAGCATAATATTCCGACCATTCAGCCAATGCTTATTCTGAATCCTAGTAGCAGACCTACTCACCCTAACATGAATCGGAGGCCAACCAGTCGAACACCCATTTATTATCATTGGACAACTGGCATCCATCATATATTTCCTCATCATCCTAGTACTAATACCAGTTACTAGCACAATCGAAAACAACCTACTAAAATGAAGA----ATGTTCATCAACCGCTGACTATTCTCAACCAACCACAAAGACATTGGTACCTTATATCTACTATTTGGTGCCTGAGCTGGCATAGTAGGCACAGCCCTGAGCCTGCTAATTCGCGCCGAATTAGGTCAACCCGGGACCTTACTCGGAGACGATCAAATCTACAACGTGGTCGTCACTGCCCATGCCTTCGTAATAATTTTCTTTATAGTAATACCAATTATAATTGGGGGATTTGGCAACTGATTAGTTCCCCTAATAATTGGTGCCCCAGATATAGCATTCCCCCGAATGAACAATATAAGTTTTTGACTTCTCCCTCCATCATTCCTACTACTTTTAGCATCATCTATAGTTGAAGCCGGAGCCGGAACAGGCTGAACAGTTTACCCACCATTAGCTGGAAATATAGCCCATGCAGGAGCCTCGGTAGATCTCACTATTTTCTCACTACACCTAGCAGGTGTTTCCTCAATTTTAGGAGCCATTAATTTCATTACAACTATTATTAACATGAAACCCCCTGCAATATCACAATACCAAACACCCCTGTTCGTATGATCTGTACTAATTACCGCCGTATTACTACTACTTTCACTTCCCGTACTAGCTGCCGGAATTACAATACTACTCACCGACCGAAATCTTAATACAACCTTCTTCGACCCAGCAGGAGGAGGAGACCCAATCTTATATCAACACCTGTTCTGATTTTTTGGACACCCAGAAGTATATATTCTTATTTTACCAGGATTCGGAATAATCTCCCACATCGTAACCTATTATTCAGGAAAAAAAGAACCATTCGGATATATGGGAATGGTTTGAGCCATAATGTCAATCGGATTCCTAGGATTTATCGTATGAGCCCATCACATATTCACAGTAGGAATAGACGTCGACACACGAGCCTACTTCACATCAGCCACCATAATTATTGCCATCCCTACCGGGGTAAAAGTTTTCAGCTGACTAGCAACCCTCCACGGAGGAAACATTAAATGATCTCCCGCTATAATGTGAGCCCTAGGCTTTATTTTCCTCTTTACAGTGGGAGGCCTAACAGGAATTGTTCTAGCCAACTCCTCCCTTGACATTGTCCTACACGACACATACTACGTAGTCGCACACTTCCATTATGTATTATCAATAGGAGCCGTGTTTGCTATTATAGGAGGATTCGTACACTGATTCCCACTATTCTCAGGCTACACTCTTAACGACACATGAGCCAAAATTCACTTCGTAATTATATTTGTAGGCGTAAACATAACTTTCTTCCCACAACATTTCTTAGGACTGTCAGGTATACCACGACGATACTCCGACTACCCAGACGCATACACAACATGAAACACCATCTCATCCATAGGCTCATTCATTTCCCTAACAGCAGTAATACTAATAATCTTCATTATTTGAGAAGCGTTCTCATCTAAACGAGAGGTTTTATCCGTAGACCTTACTACAACAAACCTAGAGTGACTGAATGGATGTCCTCCACCTTATCATACATTTGAAGAGCCCACATATGTCAACCTAAAATAA--ATGGCATACCCAATACAACTAGGCTTCCAGGACGCAACATCACCAATTATAGAAGAACTCCTACACTTTCATGACCACACACTCATAATTGTATTCCTAATTAGCTCATTAGTACTTTATATTATCACCCTTATATTAACAACGAAACTAACCCACACTAGTACAATGGACGCACAAGAAGTGGAGACAGTTTGAACGATCCTACCAGCCATTATTTTAATTTTAATTGCCCTACCTTCTCTGCGAATCTTGTACATGATAGACGAAATCAATAATCCATCTCTTACAGTAAAAACCATAGGACACCAGTGATACTGAAGCTATGAATACACAGACTATGAAGACTTAAGCTTCGACTCCTACATAATCCCAACATCAGAACTAAAACCAGGCGAACTACGACTGCTAGAAGTAGATAACCGAGTAGTTCTACCAATAGAAATGACAGTTCGAATACTAGTTTCTTCAGAAGACGTATTACACTCATGAGCTGTACCATCTCTAGGACTAAAAACAGACGCAATCCCAGGCCGCTTAAATCAAACAACCCTAATATCAACCCGACCCGGCCTATACTACGGACAATGTTCAGAAATCTGCGGGTCAAACCACAGCTTTATACCTATTGTCCTTGAACTAGTTCCACTAAAACACTTCGAAGAATGATCAGCATCAATGTCATAA--ATGACACACCAAACCCACCCATATCACATAGTAAACCCAAGTCCTTGACCCCTCACAGGGGCCCTATCAGCCCTCCTAATAACATCAGGCCTAGCCATGTGATTCCACTTTAACTCAACAACTCTATTAATACTTGGCTTAACAACTAACATACTAACAATATATCAATGATGACGAGATGTAATTCGAGAAAGCACCTTCCAAGGACATCACACCCCAGCAGTCCAAAAGGGCCTTCGTTATGGAATAATCCTCTTTATTATTTCCGAAGTCTTATTCTTCACCGGGTTTTTCTGAGCATTCTACCACTCAAGCCTTGCCCCAACACCCGAATTAGGCGGCTGCTGACCCCCAACAGGTATCCACCCACTTAATCCCATAGAGGTCCCATTACTCAACACTTCCGTACTACTAGCCTCAGGAGTCTCTATCACATGAGCTCACCATAGCCTAATAGAAGGAAACCGCACCCCCATGTTACAAGCCCTATTTATTACCATTATACTAGGCGTGTACTTCACACTACTACAAGCCTCAGAATACTATGAAGCACCATTTACTATCTCGGACGGAGTCTACGGCTCAACATTCTTCGTAGCCACAGGCTTCCACGGCCTTCACGTAATTATCGGTTCAACTTTCCTGATTGTCTGCTTCTTTCGCCAACTAAAATTCCACTTTACCTCTAACCACCACTTTGGCTTCGAGGCCGCAGCCTGATACTGACATTTCGTAGACGTAGTGTGACTATTCCTCTACGTATCTATCTATTGATGAGGCTCAT--ATGTTTATAATTAATATCTTAACACTTATTGTCCCCATTCTCCTAGCCGTAGCGTTCCTAACACTAGTAGAGCGAAAAGTCCTAGGATATATACAACTCCGAAAAGGCCCAAATGTTGTAGGCCCATACGGCCTACTACAACCAATCGCCGATGCAATCAAACTATTTGTTAAAGAACCACTACGACCCGCCACCTCCTCAATCTCAATATTCATCCTAGCCCCCATCCTAGCCCTAAGTCTGGCCCTAACTATGTGAATCCCCTTACCCATACCCTACCCCCTCATCAACATAAATTTAGGGGTTCTATTTATACTAGCTATATCAAGCCTAGCCGTATACTCCATCCTCTGATCAGGCTGAGCCTCCAACTCAAAATACGCACTCATCGGAGCCCTACGAGCAGTAGCCCAAACAATCTCATATGAAGTTACGCTAGCAATTATTTTACTATCAGTTCTCCTAATAAATGGATCCTTCACCCTCTCAACCCTAATCACCACACAAGAACAGGTCTGACTAATTCTCCCAGCATGACCCCTAGCCATAATATGATTTATTTCCACACTAGCAGAAACAAACCGAGCCCCATTCGACCTAACTGAAGGAGAATCTGAACTAGTCTCAGGCTTTAACGTAGAATATGCAGCAGGCCCATTCGCCCTATTCTTCATAGCAGAATACGCTAATATTATCATAATAAATGCATTCACGACAATCCTATTCCTAGGAGCATCCCACAACCCATGTATACCAGAACTATACACAATCAATTTTACTATCAAATCACTATTACTAACAATCTCCTTCCTATGAATCCGAGCATCCTACCCACGATTCCGCTATGATCAACTAATACACTTACTATGAAAAAATTTCCTACCTCTAACACTAGCCCTATGCATATGACACGTATCACTACCCATCCTACTCTCAGGCATCCCCCCACAAACATA---ATAAACCCAATTATCTTCGCTATCATTCTATCTACCATCATACTAGGAACAATTATCGTAATAATTAGCTCACACTGACTACTCATCTGAATTGGATTTGAAATAAACATACTCGCCATCATCCCTGTTATAATAAAAAAACATAATCCACGGGCCACAGAAGCATCAACTAAATACTTCCTAACCCAATCAACAGCCTCTATACTACTAATAATAGCCGTTATTATCAACTTACTATTTTCAGGCCAATGGACTGTAATAAACCTATTTAACCCAACGGCATCCATATTCATAACAATAGCCCTAGCCATAAAACTAGGAATAGCCCCATTCCACTTCTGAGTACCAGAAGTAACACAAGGAATTCCTCTATCATCCGGATTAATCCTTCTCACATGACAAAAACTAGCACCCATATCAGTACTATACCAAATCTCCCCATCTATTAACTTAAACCTAATTCTAACTCTTTCCATTCTATCAATTATAATCGGAGGCTGAGGAGGATTAAACCAAACCCAACTACGAAAAATTATAGCTTACTCATCAATTGCCCACATAGGCTGAATAACAGCAGTCCTACTATATAACCCCACCATAATATTACTAAACCTAATCATCTATATTATTATAACCTCTACCATATTCATACTATTTATAGCCAACTCAACAACAACTACCCTTTCACTATCCCACACATGAAATAAAACCCCCATCATAACCATCCTAGTACTCACCACTCTCCTATCAATAGGAGGACTCCCCCCACTAACAGGGTTTATACCAAAATGAATAATTATTCAAGAACTAACAAAAAACGATAGCATCATCCTACCAACCCTAATAGCAATCACAGCACTACTAAACCTATATTTTTATATACGACTTACATACTCCACCACACTAACCATATTTCCATCCACAAATAACATAAAAATAAAATGACAATTCCCCACAACAAAACGAATAACCCTCCTACCAACAATAGCCGTACTATCCACCATACTACTCCCCCTCACACCAATACTATCAGTGCTAGAAT----ATTAACCTAATACTCGCCCTACTAACTAACCTCACACTAGCCTCACTACTCGTTATCATTGCATTCTGACTCCCTCAATTAAATGCCTACTCAGAAAAAACAAGCCCATACGAATGTGGCTTTGACCCCATAGGATCAGCCCGCCTACCATTCTCTATAAAATTTTTCCTAGTAGCCATCACATTCCTCCTCTTCGACCTAGAAATCGCACTCCTTCTACCACTTCCCTGAGCCTCACAAACAACTAACCTGAATACAATACTCACCATAGCCCTATTCCTAATTCTACTACTAGCCGTAAGCCTAGCCTACGAATGAACCCAAAAAGGACTAGAATGAACAGAAT---ATGCTAAAATATATTATTCCAACTGTAATACTCATACCCCTGACCTGATTATCAAAAGGCAACATAATCTGAATTAACTCCACAACCCACAGTATATTGATTAGCCTCACAAGTCTCCTCCTCATAAATCAATTCTGTGATAATAGCCTAAATTTTTCACCAACCTTTTTTTCCGACTCATTATCAACACCACTATTAATTCTAACTATATGACTCCTCCCCCTAATAATTATAGCCAGCCAACACCACCTATCAAAGGAAAGTCTTACCCGAAAAAAACTATATATTACGATACTAATTCTACTCCAACTCTTCCTAATCATAACATTCACCGCTATAGAACTTATCCTATTCTATATTTTATTTGAAGCAACACTAGTCCCAACACTCATCATTATTACCCGATGAGGTAACCAAACAGAACGTCTAAACGCGGGCCTTTATTTCCTATTTTACACACTAGCCGGATCCTTACCCCTACTAGTCACACTAGTCTATATTCAAAATACAATGGGAACCCTCAACTTCCTAATCCTTCAATACTGAGTACAACCACTACCAAACTCTTGATCAAATGTCTTCATATGACTAGCATGCATAATAGCCTTCATGGTAAAAATACCACTATACGGCCTCCACTTATGACTACCCAAAGCTCACGTAGAAGCCCCTATTGCAGGCTCCATAGTTCTTGCAGCAGTCCTACTAAAACTAGGAGGATATGGTATACTACGAATTACAACATACCTAAACCCACTAACCGAATTTATGGCATATCCATTTATCCTGCTATCCTTATGAGGCATAATTATAACTAGCTCAATCTGCCTCCGCCAGACAGACCTAAAATCACTAATCGCATACTCCTCCGTCAGCCACATAGCACTAGTCATCGTAGCAATCCTAATTCAGACCCCCTGAAGTTATATAGGAGCAACAGCCCTAATAATCGCCCACGGCCTTACCTCTTCCATACTCTTCTGCTTAGCAAACTCTAACTACGAACGCATTCACAGCCGAACAATAATCCTTGCCCGAGGCCTACAAACATTCCTTCCACTAATAGCTACCTGATGACTACTAGCAAGCCTAACCAACCTAGCACTACCCCCAACAATCAACCTGATCGGCGAACTATTCGTAGTAATATCAACATTCTCATGATCTAATATTACAATCATCCTTATAGGAACAAACATAGTAATTACAGCCCTATATTCCCTATACATACTAATTATAACCCAACGAGGTAAATATACTCACCATATTAATAATATCACGCCCTCATTCACACGAGAAAATGCCCTAATATCACTACACATCTTACCCCTATTACTACTATCTCTTAACCCAAAAATTATTATAGGACCCCTCTATT--GTGTCTCTAGTATACATAAATATCATAATCGCATTCACGGTATCCCTCGCAGGTCTATTAATATATCGATCCCACCTAATATCATCCCTCCTATGCCTAGAAGGGATAATATTATCACTATTCATTATAGCTACTTTAACAATCCTAAATTCACACTTCACCCTAGCCAGCATAATACCTATCATCCTGCTGGTATTCGCAGCTTGCGAAGCTGCCCTAGGATTATCCCTACTAGTCATAGTATCAAACACATATGGCACCGACTACGTACAGAACCTCAACTTACTCCAATGCTAA--ATAAACCTATTCTCTTCTCTAACACTCACTACTTTATTCCTACTAACCCTACCCATCATAATAGCTAACTCAGACATCTACAAATCATCTAACTACCCATTATATGTAAAAACAACAATCTCATGCGCCTTCACCATTAGCATAATCCCCACAATAATATTTATTCACACGGGCCAAGAAATGATCATCTCAAACTGACACTGACTCACTATCCAAACTCTCAAGCTATCCCTCAGCTTCAAAATAGATTACTTCTCAATGATATTCGTTCCAGTAGCCCTATTCGTTACATGATCCATCATAGAATTCTCAATATGATACATACACTCAGATCCTAACATCAACCAATTCTTCAAATATCTCCTCCTATTCCTTATCACCATACTCATTCTTGTCACAGCAAACAACATATTCCAACTATTTATCGGATGAGAAGGCGTAGGGATTATATCATTCTTACTCATCGGTTGATGATACGGACGAGCAGACGCCAACACAGCTGCCCTACAAGCAATCCTATATAACCGCATTGGCGACATCGGATTTATCCTAGCTATAGCATGATTTCTAGCCAACCTTAACACCTGAGACCTACAACAAATCTTTATATTAAACCCAGACAACTCCAACCTACCCCTAATAGGTCTAATCCTAGCCGCAACTGGAAAATCAGCCCAATTCGGACTTCATCCATGACTACCATCTGCCATAGAAGGCCCTACCCCAGTCTCGGCACTACTCCACTCAAGCACAATAGTTGTAGCAGGTATCTTCTTACTAATCCGTTTTTATCCACTAACAGAAAACAACAAACCTATACAATCCATTATATTATGCCTAGGGGCCATTACCACTCTATTCACAGCAATATGCGCCCTAACCCAAAATGACATCAAAAAAATCGTTGCCTTCTCTACATCTAGCCAACTAGGACTC-ATAATAGTAACAATCGGCATTAATCAACCCTACCTAGCATTCCTCCACATCTGCACCCACGCCTTCTTCAAAGCCATACTATTTATATGCTCCGGCTCCATTATTCACAGCTTAAACGATGAACAAGACATCCGAAAAATAGGAGGCCTATTCAAAGCAATACCATTCACCACAACAGCCCTAATCATCGGCAGCCTCGCACTAACAGGAATACCTTTCCTTACAGGATTCTACTCCAAAGACCTAATCATTGAAGCTGCCAACACGTCGTATACCAACGCCTGAGCCCTCTTAATAACACTAATCGCCACATCCTTCACAGCCATCTACAGTACTCGCATTATCTTCTTTGCACTCCTAGGACAACCCCGATTCCCGACCCTAATTAATATCAACGAAAACAACCCCTTCCTAATAAATTCCATCAAGCGCCTGATAATAGGAAGCCTTTTCGCAGGTTTCATTATCTCAAATAGCATCCCCCCAACAACAATCCCTCAACTAACCATACCCCCCTACCTAAAAATAATAGCATTAGCAGTAACAATCCTAGGATTCATTCTAGCACTAGAAATTAGCAACATAACCTTAAACCTAAAATTCAAACACCCCTCACCAGCCTTTAAATTCTCTAATCTACTAGGGTATTTTCCCACAATTATACACCGCCTAGCTCCCTACATAAACCTAAATATAAGTCAAAAATCCGCATCCCTACTCCTAGACTTAATTTGACTAGAAAATATTTTACCAAAAACTACCTCACTAATTCAAATAAAAGCATCAACCATAGTAACAAACCAGAAAGGCCTAATCAAACTATATTTCCTATCTTTCCTAATCACAATCACCATCAGCATAATCTTATTTAATTTCCACGAGTAA--ATGATAACATACATTGTGTTTATTTTGAGTATTCTTTTTGTGATTGGTTTTGTAGGATTCTCCTCGAAGCCTTCACCTATTTATGGGGGTTTAGGATTGATTGTGAGTGGTGGAGTTGGTTGTGGGATTGTGTTAAATTTTGGA----------------------------GGGTCTTTT------------------------------TTAGGTCTTATAGTTTTTTTAATTT------------ATTTGGGGGGTATAATGGTGGTTTTTGGTTATACAACGGCTATGG----CTACGGAGCAGTATCCTGAGGTTTGAGTTTCTAATAAAGTTGTTTTGGGAACATTTATTACTGGTCTGTTGATAGAATTTTGTATAGTTTACTATGTGTTGAAGGATGAGGAGGTTGAGATTGTATTTAAGTTTAATGGTGTGGGGGATTGGGTTATTTATGATACGGGTGATTCTGGGTTTTTTAGTGAGGAGGCTATGGGGATT--GCGGCTTTATATAGTTATGGTACTTGGTTGGTAATTGTCACTGGTTGGTCCTTGTTAATTGGTGTGGTGGTT---------------------ATTATGGAAATTACTCGTGGAA-----------------ATTAA--
Capreolus   TAAAGGCTTGGTCCCAGCCTTCCTATTAACCCCTAATAGACTTACACATGCAAGCATCCACATCCCAGTGAAAATGCCCTCTAAGT-CAATGAGATTAAGAGGAGCTGGTATCAAGCACACG-CCT----GTAGCTCATGACACCTTGCTCAGCCACACCCCCACGGGAGACAGCAGTGATAAAAATTAAGCCATAAACGAAAGTTTGACTAAGCCATATTAATTAGGGTTGGTAAATCTCGTGCCAGCCACCGCGGTCATACGATTAACCCAAGTTAATAGGCACACGGCGTAAAGCGTGTTAAAGCATTCT--ATAAAATAAGGTTCAATCCTAATTAAGCTGTAAAAAGCCATAATTACAATGAAAATAGATAACGAAAGTAACTTTAAAAT-AGCTGA-AACACGATAGCTAAGACCCAAACTGGGATTAGATACCCCACTATGCTTAGCCCTAAACACAAATAATTAATATAACAAAATTATTCGCCAGAGTACTACCGGCAATAGCTTAAAACTCAAAGGACTTGGCGGTGCTTTATACCCTTCTAGAGGAGCCTGTTCTATAATCGATAAACCCCGGTAGACCTCACCACCCCTTGCTAATACAGTCTATATACCGCCATCTTCAGCAAACCCT-AAAAAGGAATAAAAGTAAGCACAACCATCATACATAAAAACGTTAGGTCAAGGTGTAACCTATGAGGTGGGAAGAAATGGGCTACATTTTCTAATTTAAGAAAACTTA----ACACGAAAGTTATTATGAAATTAATAACTAAAGGAGGATTTAGCAGTAAACTAAGAATAGAGTGCTTAGTTGAATTAGGCAATGAAGCACGCACACACCGCCCGTCACCCTCCTCAAATAAGCAAAATACATTTAAATTTATT--TATACGTATAAACCATATGAGAGGAGACAAGTCGTAACAAGGTAAGCATACTGGAAAGTGTGCTTGGATAAAT---ACTAATTCTAGCCCA-CAAATTTACTAATACTAAATTATTAATAATATAATAAATAAAACATTCACCTACCA--TAAAAGTATAGGAGATAGAAATTTTAAGTATGGCGCTATAGA-GAAAGTACCGTAAGGGAACGATGAAAGAA-AAAAATTAAAGTACAAAAAAGCAAAGATTATCCCTTGTACCTTTTGCATAATGAGTTAACTAGTA-AAAACTTAACAAAATGAATTTCAGCTAAGTACCCCGAAACCAGACGAGCTACTTATGAACAATTTACCAAGAACCAACTCATCTATGTGGCAAAATAGTGAGAAGATTTGTAAGTAGAGGTGAAACGCCTAACGAGCCTGGTGATAGCTGGTTGTCCAGAAAATGAATATCAGTTCAGCTTT-AAAAATACCAAAAAAAAAGAAATAAAT-TATACTGTATTTTTAAAAGTTAGTCTAAAAAGGTACAGCCTTTTAGAAACGGATACAACCTTGACTAGAGAGTAAAAATTTTCA-ATACCATAGTAGGCCTAAAAGCAGCCATCAATTAAGAAAGCGTTAAAGCTCAAC-AATAAAACCATATTAATTTCAATAATTAAC-AATCAACTCCTAA-CTTAATACTGGACTAATCTAT--AAGAATAGAAGCAATAATGTTAACATGAGTAACAAGAAGTACCTTCTCCCTGCATAAGTTTAAGTCAGTATCTGATAATATCCTGACCATTAACAGCAAAATAAGAATAACCCAACTATAGATAACTTATTAATTCCACTGTTAATCCGACACAGGAATGCACTC---AAGGAAAGATCAAAAGAAGTAAAAGGAACTCGGCAAACACTTAAACCCCGCCTGTTTACCAAAAACATCACCTCCAGCATAACTAGTATTGGAGGCACTGCCTGCCCAGTGACAACCGTTAAACGGCCGCGGTATCCTGACCGTGCGAAGGTAGCATAATCACTTGTTCTCTAAATAAGGACTTGTATGAATGGCCAAACGAGGGTTTTACTGTCTCTTACTTCCCATCAGTGAAATTGACCTCCCCGTGAAGAGGCGGGGATATAATAATAAGACGAGAAGACCCTATGGAGCTTTAACTACTTAACCCAAAG--AAATAGACTTAACCACCAAGGTAATAACAATAATCTC-TATGGGTTAACAGTTTTGGTTGGGGTGACCTCGGAGAACAAAAAATCCTCCGAGCGATT-TTAAAGACTAGACCTACAAGTCACATCGCACAATCGTTTATTGATCC-AAAAA---TTGATCAACGGAACAAGTTACCCTAGGGATAACAGCGCAATCCTATTCAAGAGTCCATATCGACAATAGGGTTTACGACCTCGATGTTGGATCAGGACATCCTGATGGTGCAACCGCTATCAAGGGTTCGTTTGTTCAACGATTAATAGTCCTACGTGATCTGAGTTCAGACCGGAGTAATCCAGGTCGGTTTCTATCTATTATGTATTTCTCCCAGTACGAAAGGACCAGAGAAATAAGGCCAACTTCAAACAAGCG-CCTTAAGCCAATTAATGATCTCATCTTAATTAAA---CTCGCAAAT---ACTCTGCCCTAGAAAAGGGCTTT---ATGAACGAAAATTTATTTGCCTCTTTTATTGTCCCAATAGTTTTAGGCCTCCCACTTGCCACTCTTATCATTATTTTTCCTAGCCTATTATTTCCTGCATCCAATCGTCTAATCAGTAACCGTCTTATTTCCCTTCAACAATGAGTACTTCAACTTGTATCAAAACAAATAATAGGAATTCACAATACCAAGGGACAAACATGGGCACTAATACTTATATCCCTAATTTTATTTATTGGATCAACAAATCTCCTGGGCCTATTACCCCACTCATTTACACCAACTACACAACTATCCATAAACTTAGGCATAGCTATTCCTTTATGAGCAGGCACTGTAATTATAGGCTTTCGCAATAAAACTAAAGCATCACTCGCCCATTTTCTTCCACAAGGAACACCTACCCCATTGATCCCAATACTAATTATTATTGAGACTATTAGCCTATTCATTCAACCAATTGCCCTAGCCGTACGATTAACAGCCAATATTACCGCAGGGCACTTGTTAATTCACCTAATCGGAGGAGCCACACTTGCACTAATAAGTATTAGCACTACAATAGCATTTATTACATTTATTATTTTAGTCTTATTAACAGTCCTTGAATTCGCAGTAGCTATGATTCAGGCTTACGTATTTACTCTTTTAGTTAGCCTTTACCTGCACGATAACACATAAATGCCACAACTAGATACATCTACATGACTCATAATAATTATATCAATATTCCTAGTACTCTTCATTATTTTCCAATTAAAAATCTCAAAGCACAATTTCTATTTTAACCCGGAATCAAAATTAGCTAAAACACAAAAACAAAGCACCCCTTGAGAAACAAAATGAACGAAAATTTATTTGCCTCTTTTATTGTCCCAATAG--------ATGACCAATATCCGAAAAACTCACCCACTAATAAAAATTGTAAATAACGCATTCATTGATCTCCCAGCCCCATCAAATATCTCATCATGATGAAACTTTGGTTCTCTATTAGGAATCTGTCTAATCTTACAAATCCTCACAGGCCTATTCCTAGCAATACACTACACATCCGACACAATAACAGCATTCTCCTCTGTCACTCACATCTGCCGAGACGTTAACTATGGCTGAATTATCCGATATATACATGCAAACGGAGCATCAATATTTTTCATCTGCTTATTCCTACATGTAGGACGAGGCCTATACTATGGATCTTACACTTTTCTAGAGACATGAAACATTGGAGTAATTCTCCTATTCACAGTAATAGCCACGGCATTTGTAGGATACGTTTTACCATGAGGACAAATATCATTCTGAGGAGCAACAGTTATTACCAATCTCCTCTCAGCAATTCCATATATCGGTACAAACCTAGTTGAATGAATTTGAGGGGGCTTTTCAGTAGACAAAGCAACCCTGACCCGATTTTTCGCTTTCCACTTTATCCTCCCATTTATCATTGCAGCACTTGCTATAGTCCATTTACTTTTCCTCCACGAAACAGGATCAAACAACCCGACAGGAATCCCATCAAACGCGGACAAAATTCCATTTCACCCCTACTATACCATTAAAGATATCCTAGGAATTCTATTCCTAATTCTTTCCCTAATATTACTAGTCCTATTCGCACCAGACCTGCTTGGAGACCCAGATAACTACACACCAGCAAATCCACTTAACACACCCCCTCACATTAAACCAGAATGATACTTCTTATTTGCATACGCAATCCTACGATCTATTCCTAACAAACTAGGAGGAGTACTAGCCCTAATCTCATCAATCCTAATCTTGATCCTTATACCCCTCCTCCATACATCTAAACAACGCAGTATAATGTTCCGGCCATTTAGTCAATGCCTATTCTGAATCCTAGTAGCTGACCTATTAACACTAACATGAATTGGAGGCCAACCAGTCGAATACCCCTTCATCGCTATTGGCCAAATTGCATCTATTATGTACTTTCTTATTATTCTAGTACTCATACCAATTACTAGCACAATCGAAAATAACCTCTTAAAATGAAGA----ATGTTCATTAACCGCTGATTATTCTCAACTAACCATAAAGATATCGGTACTCTATACTTGTTATTTGGTGCTTGAGCAGGCATAGTAGGAACAGCCCTAAGTCTATTAATCCGTGCTGAGCTAGGTCAACCTGGGACTCTACTAGGAGATGATCAAATTTATAACGTAATTGTAACCGCACATGCATTTGTAATAATTTTCTTTATAGTAATACCAATTATGATTGGAGGATTTGGTAATTGACTTGTCCCCTTAATAATTGGTGCCCCAGATATAGCATTCCCTCGGATAAATAATATAAGTTTCTGACTACTTCCCCCTTCTTTCTTATTACTCCTAGCATCATCTATAGTTGAAGCCGGAGCAGGAACAGGCTGAACCGTTTATCCCCCCTTGGCTGGTAATTTAGCTCACGCAGGAGCTTCAGTAGACTTAACTATTTTTTCTCTGCATTTAGCAGGTGTTTCTTCAATTCTAGGGGCTATTAATTTCATTACAACAATTATTAATATAAAACCTCCTGCTATATCACAATATCAAACCCCTTTATTTGTATGATCCGTATTAATTACTGCAGTATTACTACTTCTCTCACTTCCTGTCCTAGCAGCAGGGATCACAATACTGTTAACAGACCGAAACTTAAATACAACTTTCTTTGACCCAGCAGGAGGCGGAGACCCTATCCTGTACCAACACTTATTTTGATTTTTTGGTCACCCTGAGGTATATATCCTTATTTTACCTGGATTCGGTATAATTTCCCATATCGTAACCTACTACTCAGGAAAAAAAGAACCATTTGGGTATATAGGAATGGTTTGAGCTATAATATCAATTGGATTTTTAGGATTTATCGTGTGAGCTCACCACATATTTACAGTTGGCATAGATGTTGACACACGAGCCTATTTCACATCAGCTACCATAATTATTGCTATTCCAACCGGAGTAAAAGTTTTCAGTTGACTAGCAACGCTCCACGGAGGTAATATTAAATGATCACCCGCTATAATATGAGCCCTGGGTTTTATTTTCCTTTTTACAGTTGGAGGCTTAACTGGGATTGTTCTTGCTAATTCTTCTCTAGATATTGTTCTCCATGATACGTACTATGTCGTTGCACATTTCCACTATGTTCTATCAATAGGAGCCGTATTTGCTATTATGGGGGGATTTGTTCACTGATTTCCCCTATTCTCAGGCTATACCCTTAATAATACATGAGCCAAAATTCACTTTATAATTATATTTGTAGGTGTCAATATAACTTTCTTTCCACAACATTTTCTAGGACTTTCGGGTATACCACGACGATACTCTGATTACCCAGACGCATATACAATATGAAATACTATCTCATCTATAGGCTCATTTATCTCTTTAACAGCAGTCATACTGATAATTTTTATTATCTGAGAAGCATTTGCATCTAAACGAGAAGTCCTAACTGTAGAATTAACAACAACTAACCTAGAGTGACTAAATGGATGTCCCCCACCTTATCATACATTTGAAGAACCTACATACGTTAACTTAAAATAA--ATGGCTTACCCTATACAATTAGGTTTCCAAGATGCAACATCACCTATTATAGAAGAATTATTACACTTCCATGACCACACATTAATAATTGTTTTCTTAATCAGCTCATTAGTACTTTACATTATCTCATTAATACTAACAACAAAATTAACCCACACCAGTACAATAGACGCCCAAGAAGTAGAAACAGTCTGAACTATTCTACCAGCAATTATCCTAATCTTAATTGCCCTTCCATCTTTACGAATTCTGTATATGATGGATGAGATTAATAATCCATCACTCACAGTAAAAACTATAGGACATCAATGATATTGAAGTTATGAATATACAGATTACGAAGACTTGAGTTTTGACTCTTATATAATCCCAACATCAGAATTAAAACCAGGAGAACTACGACTGCTAGAAGTAGATAACCGAGTCGTTCTACCAATGGAAATAACAATCCGAGTCTTAGTTTCTTCTGAAGATGTGTTACACTCCTGAGCCGTGCCTTCTTTAGGACTAAAAACAGACGCAATTCCAGGTCGCCTCAACCAAACAACCCTCATGTCAACTCGACCCGGTCTATACTACGGACAATGCTCTGAAATCTGCGGATCAAACCACAGCTTTATACCTATTGTCCTAGAACTAGTTCCACTAAAGTTTTTCGAAAAATGATCTGCATCAATGTTATAA--ATGACACACCAAACCCATGCCTACCATATAGTAAACCCAAGTCCCTGACCTCTGACAGGAGCTCTATCAGCCCTCCTAATAACCTCTGGTTTAATTATATGATTTCACTTCAGCTCAACAATCCTATTAAYACTTGGCCTGACAACAAATATACTTACAATATATCAATGATGACGAGATATTATCCCAGAAAGTACCTTCCAAGGGCATCATACTCCAACTGTCCAAAAAGTTCTCCGCTATGGAATAATCCTTTTCATTATCTCCGAGGTCTTATTTTTCACTGGATTATTCTGGGCATTCTATCACTCAAGCCTCGCCCCAACCCCCAAACTAGGCGGTTGCTGACCCCCAACAGGTATTCACCCACTTAACCCCTTAGAAGTCCCACTACTTAATACCTCTGTCTTGCTAGCCTCAGGGGTCTCTATCACTTGAGCCCATCATTGTCTTATAGAAGGAAACCGTAACCACATACTACAAGCCCTATTTATTACCATTGCACTAGGCGTCTATTTTACACTACTACAAGCCTCAGAATATTATGAAGCACCTTTTACTATCTCAGACGGAGTTTATGGCTCAACTTTCTTCGTRGCCACAGGTTTCCACGGCCTACATGTTATTATTGGATCCACTTTCTTAATTGTCTGCTTTTTCCGTCAATTAAAATTCCACTTTACTTCCAGCCACCATTTCGGCTTCAAGTCCGCTGCCTGATACTGACATTTCGYAGACGTACCATGACTGTTCCTCTACGATGTCATCTATTGATGAGGCTCAT--ATGTTTACAATTAATATTTTAATACTAATTATTCCTATCCTTTTAGCCGTAGCATTTCTTACATTAGTGGAACGAAAAGTACTAGGATATATACAATTTCGAAAAGGCCCAAACGTTGTAGGCCCCTATGGTCTACTTCAGCCTATCGCAGATGCTATTAAACTTTTTATTAAAGAACCACTACGACCTGCCACTTCCTCAATCTCAATATTTATTCTAGCCCCCATTTTAGCCCTAAGCTTAGCCCTAACCATATGAATTCCCCTACCCATACCATATCCTCTTATTAATATAAATTTAGGGGTCCTATTTATACTAGCAATATCAAGCCTAGCTGTATATTCCATCCTCTGATCAGGCTGGGCTTCTAACTCTAAATACGCATTAATTGGAGCTCTACGAGCAGTAGCTCAAACAATTTCATACGAAGTAACCCTAGCAATTATTTTACTATCCGTTCTCCTAATAAATGGATCCTTCACACTCTCTACCCTAATTATTACGCAAGAACAAGTATGATTAATCTTTCCAGCATGACCTTTAGCTATAATATGATTCATTTCAACATTAGCAGAAACAAATCGAGCCCCTTTTGACCTTACCGAAGGCGAATCAGAACTAGTCTCAGGCTTCAACGTAGAGTATGCAGCAGGACCATTCGCCCTATTTTTCATAGCAGAATATGCAAACATTATTATAATAAATATTTTTACAACAATCTTATTCCTAGGAGCATTTCACAACCCAATTTTGCCAGAACTCTATACAATTAACTTCACTATTAAATCACTCCTACTAACAATTTCTTTCCTATGGATCCGAGCATCATACCCTCGATTTCGCTATGACCAACTAATACATCTATTATGAAAAAATTTTTTACCACTAACACTGGCCCTATGCATATGACACGTATCACTACCAATTTTTATATCAAGCATCCCCCCACAAACATA---ATAAACCCAATCATCTTTATCATTATCCTATTAACAATGATATTAGGAACTATCATTGTCATAATTAGCTCCCATTGATTACTTGTTTGAATTGGATTTGAAATAAATATACTCGCTATTATTCCTATCATAATAAGTAAACATAATCCACGAGCTACAGAAGCATCAACTAAATATTTTCTAACCCAATCAACAGCCTCTATATTATTAATAATGGCTGTTATTATTAACCTAATATTTTCAGGCCAATGAACTGTAATAAAACTATTTAACCCAGTAGCATCAATACTTATAACAATAGCCCTAACTATAAAACTAGGAATGGCCCCCTTTCACTTTTGAGTACCAGAAGTAACACAAGGTATCCCATTATCATCAGGCCTAATCCTACTCACATGACAAAAATTAGCACCTATATCTGTTCTCTACCAAATTTCCCCATCCATAAATCTAAATATAATTTTGACCATTTCTATTTTATCCATTATAATTGGAGGCTGAGGCGGATTAAACCAAACTCAATTACGAAAAATTATAGCTTACTCATCAATTGCCCATATAGGCTGAATAACAGCAGTCCTGCCATATAATCCAACTATAACACTGCTAAACCTAGTTATCTATATTATTATAACTTCAACTATATTTACATTATTTATAGCTAACTCAACTACCACTACCCTATCACTATCACACACCTGAAACAACATACCTGTGATAACTGTCCTAGTCCTTATTACCCTTATATCAATAGGAGGACTTCCCCCACTATCAGGATTTATGCCAAAATGAATAATTATCCAAGAAATAACAAAAAATGATAGCCTTATTCTACCTACCCTAATAGCAATTACAGCATTACTCAACCTATATTTCTACATACGTCTCTCTTACTCCACCGCACTAACAATATTTCCCTCTACTAACAATATAAAAATAAAATGACAATTCTCCACTACAAAACAAATAATATTTCTACCCACAATAGTTACTCTGTCTACTATACTACTACCACTTACACCAATCTTATCAGTACTAGAAT----ATAAACCTAGTATTAGCCCTATTAACCAATTTTACACTAGCCTCACTACTTGTTATTATCGCATTTTGGCTCCCCCAGTTAAACGTTTATTCAGAAAAAACAAGCCCCTATGAATGCGGATTTGACCCTATAGGATCAGCTCGCTTACCTTTCTCTATAAAATTTTTCTTAGTAGCCATTACATTTCTCCTCTTTGACCTAGAAATTGCACTCCTTCTACCACTACCATGAGCCTCACAAACAGATAATCTAAATACTATACTTATTATAGCTCTCTTTTTAATTTTTCTACTAGCCGCAAGCCTAGCCTACGAATGAACTCAAAAAGGACTAGAATGAACTGAAT---ATGTTAAAATATGTAATACCTACAATAATACTTATACCTCTGACATGATTATCAAAAAGTACCATAATCTGAATTAACTCCACAATTCACAGCCTAGTGATTAGTCTCACAAGCCTTCTTCTTATAAATCAGTTCAATGACAACAGCCTAAACTTTTCATTACTATTCTTCTCCGATGCCCTCTCAATACCACTACTAATTTTAACTATATGGCTTCTTCCCATAATATTAATAGCCAGTCAACATCACATATCAAAAGAGAACCTGGCCCGGAAAAAACTGTACATTTCTACACTAATTCTTCTACAATTATTTTTGATCATAACTTTTACTGCCACAGAATTAATCCTTTTCTACATTATATTTGAAGCGACACTGCTCCCTACACTTATTATTATCACTCGATGAGGAAATCAAACAGAACGCTTAAACGCCGGCCTCTATTTCCTGTTCTACACATTAGTAGGCTCTATCCCCCTTCTAATTACATTAGTCTATTTCCAAAATATCAATGGAACCCTAAACTTTCTAGTCTTCCAATATTTAGTACAACCCTTATGCAACTCATGATCAAGCGTTTTCTTTTGATTAGCATGTATAATAGCCTTTATAGTAAAAATACCATTATATGGTTTACATCTCTGACTACCCAAAGCCCACGTAGAAGCTCCCATTGCAGGCTCTATAGTCCTTGCAGCAATTCTACTCAAACTAGGAGGATATGGCATGATACGGGTTTCAACACTCCTAAACCCAATTACTGAATTTATAGCGTACCCTTTTATAATACTATCCCTATGAGGCATAATTATAACTAGCTCAATTTGCCTTCGCCAAACAGATCTTAAGTCATTAATCGCCTATTCCTCCGTTAGCCATATAGCACTTGTCATTGTGGCGGTTCTTATTCAAACACCTTGAAGCTACATGGGAGCTACAGCCCTAATAATTGCCCATGGACTCACTTCCTCTATACTCTTTTGCCTAGCAAACTCCAACTATGAGCGCATCCATAGCCGGACAATAATTTTAGCCCGGGGCCTACAAACTTTTCTCCCACTAATAGCCACCTGATGACTTTTAGCTAGCCTAACTAATTTAGCTCTCCCTCCAACAATTAACTTAATTGGAGAATTATTTGTGGTAATATCTACTTTCTCATGATCTAATATCACAATTATTTTAATGGGATTAAACATAGTTATTACCGCCCTATACTCCCTCTATATATTAATTACAACACAACGAGGCAAATATACACACCATATTAACAACATTTCACCCTCTTTTACACGAGAAAATGCCCTCATATCATTACATATACTACCTTTACTACTCCTGTCCCTAAATCCAAAGATTATTCTAGGACCCTTGTACT--GTGTCCCTAGTATATATAAATATTATAACAGCATTCACAGTATCCCTTGCAGGATTATTAATATATCGATCCCACCTCATGTCCTCCCTCTTATGCCTAGAAGGAATGATATTATCTCTATTCGTAATAGCTACTTTAACAATCCTAAATTCACACTTTACCCTAGCAAGTATGATACCTATTATTTTACTAGTGTTTGCAGCCTGCGAAGCAGCGCTAGGCTTATCTCTACTAGTAATAGTATCAAATACGTACGGTACTGACTACGTCCAAAATCTTAATTTACTCCAATGTTAA--ATAAACCTATTCTCTTCCTTCACATTGATTACCCTATTTTTATTAATTATCCCCATCATGACCACAAGCTCCGAAAACTATAAGACTTCCAACTACCCATTATATGTAAAAACAACTATCTCATGTGCATTTATCACCAGCATAATTCCTACAATAATATTTATTCACACAGGCCAAGAAATAGTTATCTCAAACTGACACTGACTTACAATTCAAACCATAAAATTATCAATAAGCTTTAAAATAGATTACTTCTCAATAATATTTGTTCCAGTAGCGTTATTTGTTACATGGTCTATTATAGAATTTTCAATATGATATATACACTCAGATCCCAACATTAATCAATTTTTTAAGTACCTCCTACTATTCCTCATTACTATACTTATTCTCGTCACTGCAAACAACCTATTTCAACTATTCATTGGATGAGAAGGTGTAGGAATCATATCATTTCTGCTTATTGGATGGTGATATGGTCGAGCAGATGCAAATACAGCCGCTCTGCAAGCAATTCTATATAACCGCATCGGTGATGTTGGCTTTATTTTAGCAATAGCATGATTTCTCATAAATCTTAATGCCTGAGACTTTCAACAAATCTTTATACTAAACCCAGACAATTCTAGTTTACCCCTAATAGGCCTTGCACTTGCTGCAACTGGAAAATCCGCCCAATTCGGCCTTCACCCATGGCTACCCTCTGCAATAGAAGGCCCTACCCCTGTCTCAGCACTACTCCACTCAAGTACAATAGTAGTAGCAGGTATTTTTCTATTAATCCGCTTTCATCCACTAATAGAAAATAATAAATTCATACAATCTATTTTATTATGCTTAGGAGCTATTACCACCCTATTTACAGCAATATGTGCCCTCACCCAAAATGATATTAAAAAAATTATTGCTTTCTCCACATCCAGCCAACTAGGCCTT-ATAATAGTAACAATCGGCATTAATCAGCCTTACTTAGCATTTCTTCACATTTGCACCCATGCTTTCTTCAAAGCTATACTATTCATATGCTCCGGCTCCATCATTCACAGCCTAAACGATGAGCAAGATATTCGAAAAATAGGCGGCCTATTTAAAGCAATACCATTTACCACAACAGCCCTAATTATCGGCAGCCTTGCACTAACAGGAATACCTTTTCTCACTGGCTTCTATTCCAAAGACTTAATTATTGAAACCACTAATACATCGTATACCAACGCCTGAGCCCTCTTAATAACACTAATTGCCACCTCCTTTACAGCCATCTATAGCACCCGCATTATTTTCTTTGCACTCTTAGGACAACCTCGATTTACAACTTTAGTGACTATTAACGAAAATAACCCATTTCTAATAAACTCCATCAAACGCCTAATAATTGGAAGCCTATTCGCAGGATTCATTATTTCTAACAGCATTCCCCCTACAACAATTCCCCAAATAACAATACCATCATATCTAAAAATAACAGCACTAGCAGTAACAGTTTTAGGATTTATTTTAGCACTAGAAATTAGTAATATAACACAAAACTTGAAGTTTAATTATCCATCAAACACTTTTAAATTTTCTAACATACTAGGATATTTTCCCACAATTATACATCGCTTAGCTCCTTATATAAATTTAATGATAAGCCAAAAATCAGCATCATCCCTTCTAGACTTGATTTGACTTGAAAATATTCTACCAAAAACAACCTCACTGATCCAAATAAAAATATCAATTATGATCACTAACCAAAAAGGCCTAATTAAACTATATTTCCTATCTTTCCTAGTCACAATTATTATTAGCATCGTCCTATTTAATTTCCACGAGTAA--ATGATAACATACATTGTATTTATTTTGAGTGTTATTTTTGTGCTTAGCTTTGTAGGGTTTTCTTCAAAGCCTTCACCTATTTATGGGGGTTTAGGTTTAATTGTGAGTGGTGGAGTGGGTTGTGGAATTGTATTAAATTTTGGT----------------------------GGGTCTTTT------------------------------TTAGGTTTAATAGTATTTTTGATTT------------ATTTAGGGGGGATGATGGTAGTTTTTGGATATACAACGGCTATGG----CTACAGAGCAGTATCCTGAGATTTGAGTATCTAACAAAACTGTTTTGGGGGCTTTTATTACTGGTTTATTAATGGAAGTTATAATAGTTTATTATGTGTTGAAAGATGAAGAGGTGGAAATTGTATTTCAGTTTAATGGCTTAGGTGATTGGGTTATTTATGATACGGGAGATTCTGGGTTTTTTAGTGAGGAAGCCATAGGAATT--GCGGCTTTATACAGTTATGGTACTTGATTAGTTGTTGTGACTGGTTGATCTCTACTAATTGGTGTAGTAGTT---------------------ATTATAGAGATTACTCGTGGAA-----------------ATTAA--
Gelocus   ---------------------------------------------------------------------------------------------------------------------------------------------------------------------------------------------------------------------------------------------------------------------------------------------------------------------------------------------------------------------------------------------------------------------------------------------------------------------------------------------------------------------------------------------------------------------------------------------------------------------------------------------------------------------------------------------------------------------------------------------------------------------------------------------------------------------------------------------------------------------------------------------------------------------------------------------------------------------------------------------------------------------------------------------------------------------------------------------------------------------------------------------------------------------------------------------------------------------------------------------------------------------------------------------------------------------------------------------------------------------------------------------------------------------------------------------------------------------------------------------------------------------------------------------------------------------------------------------------------------------------------------------------------------------------------------------------------------------------------------------------------------------------------------------------------------------------------------------------------------------------------------------------------------------------------------------------------------------------------------------------------------------------------------------------------------------------------------------------------------------------------------------------------------------------------------------------------------------------------------------------------------------------------------------------------------------------------------------------------------------------------------------------------------------------------------------------------------------------------------------------------------------------------------------------------------------------------------------------------------------------------------------------------------------------------------------------------------------------------------------------------------------------------------------------------------------------------------------------------------------------------------------------------------------------------------------------------------------------------------------------------------------------------------------------------------------------------------------------------------------------------------------------------------------------------------------------------------------------------------------------------------------------------------------------------------------------------------------------------------------------------------------------------------------------------------------------------------------------------------------------------------------------------------------------------------------------------------------------------------------------------------------------------------------------------------------------------------------------------------------------------------------------------------------------------------------------------------------------------------------------------------------------------------------------------------------------------------------------------------------------------------------------------------------------------------------------------------------------------------------------------------------------------------------------------------------------------------------------------------------------------------------------------------------------------------------------------------------------------------------------------------------------------------------------------------------------------------------------------------------------------------------------------------------------------------------------------------------------------------------------------------------------------------------------------------------------------------------------------------------------------------------------------------------------------------------------------------------------------------------------------------------------------------------------------------------------------------------------------------------------------------------------------------------------------------------------------------------------------------------------------------------------------------------------------------------------------------------------------------------------------------------------------------------------------------------------------------------------------------------------------------------------------------------------------------------------------------------------------------------------------------------------------------------------------------------------------------------------------------------------------------------------------------------------------------------------------------------------------------------------------------------------------------------------------------------------------------------------------------------------------------------------------------------------------------------------------------------------------------------------------------------------------------------------------------------------------------------------------------------------------------------------------------------------------------------------------------------------------------------------------------------------------------------------------------------------------------------------------------------------------------------------------------------------------------------------------------------------------------------------------------------------------------------------------------------------------------------------------------------------------------------------------------------------------------------------------------------------------------------------------------------------------------------------------------------------------------------------------------------------------------------------------------------------------------------------------------------------------------------------------------------------------------------------------------------------------------------------------------------------------------------------------------------------------------------------------------------------------------------------------------------------------------------------------------------------------------------------------------------------------------------------------------------------------------------------------------------------------------------------------------------------------------------------------------------------------------------------------------------------------------------------------------------------------------------------------------------------------------------------------------------------------------------------------------------------------------------------------------------------------------------------------------------------------------------------------------------------------------------------------------------------------------------------------------------------------------------------------------------------------------------------------------------------------------------------------------------------------------------------------------------------------------------------------------------------------------------------------------------------------------------------------------------------------------------------------------------------------------------------------------------------------------------------------------------------------------------------------------------------------------------------------------------------------------------------------------------------------------------------------------------------------------------------------------------------------------------------------------------------------------------------------------------------------------------------------------------------------------------------------------------------------------------------------------------------------------------------------------------------------------------------------------------------------------------------------------------------------------------------------------------------------------------------------------------------------------------------------------------------------------------------------------------------------------------------------------------------------------------------------------------------------------------------------------------------------------------------------------------------------------------------------------------------------------------------------------------------------------------------------------------------------------------------------------------------------------------------------------------------------------------------------------------------------------------------------------------------------------------------------------------------------------------------------------------------------------------------------------------------------------------------------------------------------------------------------------------------------------------------------------------------------------------------------------------------------------------------------------------------------------------------------------------------------------------------------------------------------------------------------------------------------------------------------------------------------------------------------------------------------------------------------------------------------------------------------------------------------------------------------------------------------------------------------------------------------------------------------------------------------------------------------------------------------------------------------------------------------------------------------------------------------------------------------------------------------------------------------------------------------------------------------------------------------------------------------------------------------------------------------------------------------------------------------------------------------------------------------------------------------------------------------------------------------------------------------------------------------------------------------------------------------------------------------------------------------------------------------------------------------------------------------------------------------------------------------------------------------------------------------------------------------------------------------------------------------------------------------------------------------------------------------------------------------------------------------------------------------------------------------------------------------------------------------------------------------------------------------------------------------------------------------------------------------------------------------------------------------------------------------------------------------------------------------------------------------------------------------------------------------------------------------------------------------------------------------------------------------------------------------------------------------------------------------------------------------------------------------------------------------------------------------------------------------------------------------------------------------------------------------------------------------------------------------------------------------------------------------------------------------------------------------------------------------------------------------------------------------------------------------------------------------------------------------------------------------------------------------------------------------------------------------------------------------------------------------------------------------------------------------------------------------------------------------------------------------------------------------------------------------------------------------------------------------------------------------------------------------------------------------------------------------------------------------------------------------------------------------------------------------------------------------------------------------------------------------------------------------------------------------------------------------------------------------------------------------------------------------------------------------------------------------------------------------------------------------------------------------------------------------------------------------------------------------------------------------------------------------------------------------------------------------------------------------------------------------------------------------------------------------------------------------------------------------------------------------------------------------------------------------------------------------------------------------------------------------------------------------------------------------------------------------------------------------------------------------------------------------------------------------------------------------------------------------------------------------------------
Amphitragulus   ---------------------------------------------------------------------------------------------------------------------------------------------------------------------------------------------------------------------------------------------------------------------------------------------------------------------------------------------------------------------------------------------------------------------------------------------------------------------------------------------------------------------------------------------------------------------------------------------------------------------------------------------------------------------------------------------------------------------------------------------------------------------------------------------------------------------------------------------------------------------------------------------------------------------------------------------------------------------------------------------------------------------------------------------------------------------------------------------------------------------------------------------------------------------------------------------------------------------------------------------------------------------------------------------------------------------------------------------------------------------------------------------------------------------------------------------------------------------------------------------------------------------------------------------------------------------------------------------------------------------------------------------------------------------------------------------------------------------------------------------------------------------------------------------------------------------------------------------------------------------------------------------------------------------------------------------------------------------------------------------------------------------------------------------------------------------------------------------------------------------------------------------------------------------------------------------------------------------------------------------------------------------------------------------------------------------------------------------------------------------------------------------------------------------------------------------------------------------------------------------------------------------------------------------------------------------------------------------------------------------------------------------------------------------------------------------------------------------------------------------------------------------------------------------------------------------------------------------------------------------------------------------------------------------------------------------------------------------------------------------------------------------------------------------------------------------------------------------------------------------------------------------------------------------------------------------------------------------------------------------------------------------------------------------------------------------------------------------------------------------------------------------------------------------------------------------------------------------------------------------------------------------------------------------------------------------------------------------------------------------------------------------------------------------------------------------------------------------------------------------------------------------------------------------------------------------------------------------------------------------------------------------------------------------------------------------------------------------------------------------------------------------------------------------------------------------------------------------------------------------------------------------------------------------------------------------------------------------------------------------------------------------------------------------------------------------------------------------------------------------------------------------------------------------------------------------------------------------------------------------------------------------------------------------------------------------------------------------------------------------------------------------------------------------------------------------------------------------------------------------------------------------------------------------------------------------------------------------------------------------------------------------------------------------------------------------------------------------------------------------------------------------------------------------------------------------------------------------------------------------------------------------------------------------------------------------------------------------------------------------------------------------------------------------------------------------------------------------------------------------------------------------------------------------------------------------------------------------------------------------------------------------------------------------------------------------------------------------------------------------------------------------------------------------------------------------------------------------------------------------------------------------------------------------------------------------------------------------------------------------------------------------------------------------------------------------------------------------------------------------------------------------------------------------------------------------------------------------------------------------------------------------------------------------------------------------------------------------------------------------------------------------------------------------------------------------------------------------------------------------------------------------------------------------------------------------------------------------------------------------------------------------------------------------------------------------------------------------------------------------------------------------------------------------------------------------------------------------------------------------------------------------------------------------------------------------------------------------------------------------------------------------------------------------------------------------------------------------------------------------------------------------------------------------------------------------------------------------------------------------------------------------------------------------------------------------------------------------------------------------------------------------------------------------------------------------------------------------------------------------------------------------------------------------------------------------------------------------------------------------------------------------------------------------------------------------------------------------------------------------------------------------------------------------------------------------------------------------------------------------------------------------------------------------------------------------------------------------------------------------------------------------------------------------------------------------------------------------------------------------------------------------------------------------------------------------------------------------------------------------------------------------------------------------------------------------------------------------------------------------------------------------------------------------------------------------------------------------------------------------------------------------------------------------------------------------------------------------------------------------------------------------------------------------------------------------------------------------------------------------------------------------------------------------------------------------------------------------------------------------------------------------------------------------------------------------------------------------------------------------------------------------------------------------------------------------------------------------------------------------------------------------------------------------------------------------------------------------------------------------------------------------------------------------------------------------------------------------------------------------------------------------------------------------------------------------------------------------------------------------------------------------------------------------------------------------------------------------------------------------------------------------------------------------------------------------------------------------------------------------------------------------------------------------------------------------------------------------------------------------------------------------------------------------------------------------------------------------------------------------------------------------------------------------------------------------------------------------------------------------------------------------------------------------------------------------------------------------------------------------------------------------------------------------------------------------------------------------------------------------------------------------------------------------------------------------------------------------------------------------------------------------------------------------------------------------------------------------------------------------------------------------------------------------------------------------------------------------------------------------------------------------------------------------------------------------------------------------------------------------------------------------------------------------------------------------------------------------------------------------------------------------------------------------------------------------------------------------------------------------------------------------------------------------------------------------------------------------------------------------------------------------------------------------------------------------------------------------------------------------------------------------------------------------------------------------------------------------------------------------------------------------------------------------------------------------------------------------------------------------------------------------------------------------------------------------------------------------------------------------------------------------------------------------------------------------------------------------------------------------------------------------------------------------------------------------------------------------------------------------------------------------------------------------------------------------------------------------------------------------------------------------------------------------------------------------------------------------------------------------------------------------------------------------------------------------------------------------------------------------------------------------------------------------------------------------------------------------------------------------------------------------------------------------------------------------------------------------------------------------------------------------------------------------------------------------------------------------------------------------------------------------------------------------------------------------------------------------------------------------------------------------------------------------------------------------------------------------------------------------------------------------------------------------------------------------------------------------------------------------------------------------------------------------------------------------------------------------------------------------------------------------------------------------------------------------------------------------------------------------------------------------------------------------------------------------------------------------------------------------------------------------------------------------------------------------------------------------------------------------------------------------------------------------------------------------------------------------------------------------------------------------------------------------------------------------------------------------------------------------------------------------------------------------------------------------------------------------------------------------------------------------------------------------------------------------------------------------------------------------------------------------------------------------------------------------------------------------------------------------------------------------------------------------------------------------------------------------------------------------------------------------------------------------------------------------------------------------------------------------------------------------------------------------------------------------------------------------------------------------------------------------------------------------------------------------------------------------------------------------------------------------------------------------------------------------------------------------
Prolibytherium   ---------------------------------------------------------------------------------------------------------------------------------------------------------------------------------------------------------------------------------------------------------------------------------------------------------------------------------------------------------------------------------------------------------------------------------------------------------------------------------------------------------------------------------------------------------------------------------------------------------------------------------------------------------------------------------------------------------------------------------------------------------------------------------------------------------------------------------------------------------------------------------------------------------------------------------------------------------------------------------------------------------------------------------------------------------------------------------------------------------------------------------------------------------------------------------------------------------------------------------------------------------------------------------------------------------------------------------------------------------------------------------------------------------------------------------------------------------------------------------------------------------------------------------------------------------------------------------------------------------------------------------------------------------------------------------------------------------------------------------------------------------------------------------------------------------------------------------------------------------------------------------------------------------------------------------------------------------------------------------------------------------------------------------------------------------------------------------------------------------------------------------------------------------------------------------------------------------------------------------------------------------------------------------------------------------------------------------------------------------------------------------------------------------------------------------------------------------------------------------------------------------------------------------------------------------------------------------------------------------------------------------------------------------------------------------------------------------------------------------------------------------------------------------------------------------------------------------------------------------------------------------------------------------------------------------------------------------------------------------------------------------------------------------------------------------------------------------------------------------------------------------------------------------------------------------------------------------------------------------------------------------------------------------------------------------------------------------------------------------------------------------------------------------------------------------------------------------------------------------------------------------------------------------------------------------------------------------------------------------------------------------------------------------------------------------------------------------------------------------------------------------------------------------------------------------------------------------------------------------------------------------------------------------------------------------------------------------------------------------------------------------------------------------------------------------------------------------------------------------------------------------------------------------------------------------------------------------------------------------------------------------------------------------------------------------------------------------------------------------------------------------------------------------------------------------------------------------------------------------------------------------------------------------------------------------------------------------------------------------------------------------------------------------------------------------------------------------------------------------------------------------------------------------------------------------------------------------------------------------------------------------------------------------------------------------------------------------------------------------------------------------------------------------------------------------------------------------------------------------------------------------------------------------------------------------------------------------------------------------------------------------------------------------------------------------------------------------------------------------------------------------------------------------------------------------------------------------------------------------------------------------------------------------------------------------------------------------------------------------------------------------------------------------------------------------------------------------------------------------------------------------------------------------------------------------------------------------------------------------------------------------------------------------------------------------------------------------------------------------------------------------------------------------------------------------------------------------------------------------------------------------------------------------------------------------------------------------------------------------------------------------------------------------------------------------------------------------------------------------------------------------------------------------------------------------------------------------------------------------------------------------------------------------------------------------------------------------------------------------------------------------------------------------------------------------------------------------------------------------------------------------------------------------------------------------------------------------------------------------------------------------------------------------------------------------------------------------------------------------------------------------------------------------------------------------------------------------------------------------------------------------------------------------------------------------------------------------------------------------------------------------------------------------------------------------------------------------------------------------------------------------------------------------------------------------------------------------------------------------------------------------------------------------------------------------------------------------------------------------------------------------------------------------------------------------------------------------------------------------------------------------------------------------------------------------------------------------------------------------------------------------------------------------------------------------------------------------------------------------------------------------------------------------------------------------------------------------------------------------------------------------------------------------------------------------------------------------------------------------------------------------------------------------------------------------------------------------------------------------------------------------------------------------------------------------------------------------------------------------------------------------------------------------------------------------------------------------------------------------------------------------------------------------------------------------------------------------------------------------------------------------------------------------------------------------------------------------------------------------------------------------------------------------------------------------------------------------------------------------------------------------------------------------------------------------------------------------------------------------------------------------------------------------------------------------------------------------------------------------------------------------------------------------------------------------------------------------------------------------------------------------------------------------------------------------------------------------------------------------------------------------------------------------------------------------------------------------------------------------------------------------------------------------------------------------------------------------------------------------------------------------------------------------------------------------------------------------------------------------------------------------------------------------------------------------------------------------------------------------------------------------------------------------------------------------------------------------------------------------------------------------------------------------------------------------------------------------------------------------------------------------------------------------------------------------------------------------------------------------------------------------------------------------------------------------------------------------------------------------------------------------------------------------------------------------------------------------------------------------------------------------------------------------------------------------------------------------------------------------------------------------------------------------------------------------------------------------------------------------------------------------------------------------------------------------------------------------------------------------------------------------------------------------------------------------------------------------------------------------------------------------------------------------------------------------------------------------------------------------------------------------------------------------------------------------------------------------------------------------------------------------------------------------------------------------------------------------------------------------------------------------------------------------------------------------------------------------------------------------------------------------------------------------------------------------------------------------------------------------------------------------------------------------------------------------------------------------------------------------------------------------------------------------------------------------------------------------------------------------------------------------------------------------------------------------------------------------------------------------------------------------------------------------------------------------------------------------------------------------------------------------------------------------------------------------------------------------------------------------------------------------------------------------------------------------------------------------------------------------------------------------------------------------------------------------------------------------------------------------------------------------------------------------------------------------------------------------------------------------------------------------------------------------------------------------------------------------------------------------------------------------------------------------------------------------------------------------------------------------------------------------------------------------------------------------------------------------------------------------------------------------------------------------------------------------------------------------------------------------------------------------------------------------------------------------------------------------------------------------------------------------------------------------------------------------------------------------------------------------------------------------------------------------------------------------------------------------------------------------------------------------------------------------------------------------------------------------------------------------------------------------------------------------------------------------------------------------------------------------------------------------------------------------------------------------------------------------------------------------------------------------------------------------------------------------------------------------------------------------------------------------------------------------------------------------------------------------------------------------------------------------------------------------------------------------------------------------------------------------------------------------------------------------------------------------------------------------------------------------------------------------------------------------------------------------------------------------------------------------------------------------------------------------------------------------------------------------------------
Orangemeryx   ---------------------------------------------------------------------------------------------------------------------------------------------------------------------------------------------------------------------------------------------------------------------------------------------------------------------------------------------------------------------------------------------------------------------------------------------------------------------------------------------------------------------------------------------------------------------------------------------------------------------------------------------------------------------------------------------------------------------------------------------------------------------------------------------------------------------------------------------------------------------------------------------------------------------------------------------------------------------------------------------------------------------------------------------------------------------------------------------------------------------------------------------------------------------------------------------------------------------------------------------------------------------------------------------------------------------------------------------------------------------------------------------------------------------------------------------------------------------------------------------------------------------------------------------------------------------------------------------------------------------------------------------------------------------------------------------------------------------------------------------------------------------------------------------------------------------------------------------------------------------------------------------------------------------------------------------------------------------------------------------------------------------------------------------------------------------------------------------------------------------------------------------------------------------------------------------------------------------------------------------------------------------------------------------------------------------------------------------------------------------------------------------------------------------------------------------------------------------------------------------------------------------------------------------------------------------------------------------------------------------------------------------------------------------------------------------------------------------------------------------------------------------------------------------------------------------------------------------------------------------------------------------------------------------------------------------------------------------------------------------------------------------------------------------------------------------------------------------------------------------------------------------------------------------------------------------------------------------------------------------------------------------------------------------------------------------------------------------------------------------------------------------------------------------------------------------------------------------------------------------------------------------------------------------------------------------------------------------------------------------------------------------------------------------------------------------------------------------------------------------------------------------------------------------------------------------------------------------------------------------------------------------------------------------------------------------------------------------------------------------------------------------------------------------------------------------------------------------------------------------------------------------------------------------------------------------------------------------------------------------------------------------------------------------------------------------------------------------------------------------------------------------------------------------------------------------------------------------------------------------------------------------------------------------------------------------------------------------------------------------------------------------------------------------------------------------------------------------------------------------------------------------------------------------------------------------------------------------------------------------------------------------------------------------------------------------------------------------------------------------------------------------------------------------------------------------------------------------------------------------------------------------------------------------------------------------------------------------------------------------------------------------------------------------------------------------------------------------------------------------------------------------------------------------------------------------------------------------------------------------------------------------------------------------------------------------------------------------------------------------------------------------------------------------------------------------------------------------------------------------------------------------------------------------------------------------------------------------------------------------------------------------------------------------------------------------------------------------------------------------------------------------------------------------------------------------------------------------------------------------------------------------------------------------------------------------------------------------------------------------------------------------------------------------------------------------------------------------------------------------------------------------------------------------------------------------------------------------------------------------------------------------------------------------------------------------------------------------------------------------------------------------------------------------------------------------------------------------------------------------------------------------------------------------------------------------------------------------------------------------------------------------------------------------------------------------------------------------------------------------------------------------------------------------------------------------------------------------------------------------------------------------------------------------------------------------------------------------------------------------------------------------------------------------------------------------------------------------------------------------------------------------------------------------------------------------------------------------------------------------------------------------------------------------------------------------------------------------------------------------------------------------------------------------------------------------------------------------------------------------------------------------------------------------------------------------------------------------------------------------------------------------------------------------------------------------------------------------------------------------------------------------------------------------------------------------------------------------------------------------------------------------------------------------------------------------------------------------------------------------------------------------------------------------------------------------------------------------------------------------------------------------------------------------------------------------------------------------------------------------------------------------------------------------------------------------------------------------------------------------------------------------------------------------------------------------------------------------------------------------------------------------------------------------------------------------------------------------------------------------------------------------------------------------------------------------------------------------------------------------------------------------------------------------------------------------------------------------------------------------------------------------------------------------------------------------------------------------------------------------------------------------------------------------------------------------------------------------------------------------------------------------------------------------------------------------------------------------------------------------------------------------------------------------------------------------------------------------------------------------------------------------------------------------------------------------------------------------------------------------------------------------------------------------------------------------------------------------------------------------------------------------------------------------------------------------------------------------------------------------------------------------------------------------------------------------------------------------------------------------------------------------------------------------------------------------------------------------------------------------------------------------------------------------------------------------------------------------------------------------------------------------------------------------------------------------------------------------------------------------------------------------------------------------------------------------------------------------------------------------------------------------------------------------------------------------------------------------------------------------------------------------------------------------------------------------------------------------------------------------------------------------------------------------------------------------------------------------------------------------------------------------------------------------------------------------------------------------------------------------------------------------------------------------------------------------------------------------------------------------------------------------------------------------------------------------------------------------------------------------------------------------------------------------------------------------------------------------------------------------------------------------------------------------------------------------------------------------------------------------------------------------------------------------------------------------------------------------------------------------------------------------------------------------------------------------------------------------------------------------------------------------------------------------------------------------------------------------------------------------------------------------------------------------------------------------------------------------------------------------------------------------------------------------------------------------------------------------------------------------------------------------------------------------------------------------------------------------------------------------------------------------------------------------------------------------------------------------------------------------------------------------------------------------------------------------------------------------------------------------------------------------------------------------------------------------------------------------------------------------------------------------------------------------------------------------------------------------------------------------------------------------------------------------------------------------------------------------------------------------------------------------------------------------------------------------------------------------------------------------------------------------------------------------------------------------------------------------------------------------------------------------------------------------------------------------------------------------------------------------------------------------------------------------------------------------------------------------------------------------------------------------------------------------------------------------------------------------------------------------------------------------------------------------------------------------------------------------------------------------------------------------------------------------------------------------------------------------------------------------------------------------------------------------------------------------------------------------------------------------------------------------------------------------------------------------------------------------------------------------------------------------------------------------------------------------------------------------------------------------------------------------------------------------------------------------------------------------------------------------------------------------------------------------------------------------------------------------------------------------------------------------------------------------------------------------------------------------------------------------------------------------------------------------------------------------------------------------
Dremotherium   ---------------------------------------------------------------------------------------------------------------------------------------------------------------------------------------------------------------------------------------------------------------------------------------------------------------------------------------------------------------------------------------------------------------------------------------------------------------------------------------------------------------------------------------------------------------------------------------------------------------------------------------------------------------------------------------------------------------------------------------------------------------------------------------------------------------------------------------------------------------------------------------------------------------------------------------------------------------------------------------------------------------------------------------------------------------------------------------------------------------------------------------------------------------------------------------------------------------------------------------------------------------------------------------------------------------------------------------------------------------------------------------------------------------------------------------------------------------------------------------------------------------------------------------------------------------------------------------------------------------------------------------------------------------------------------------------------------------------------------------------------------------------------------------------------------------------------------------------------------------------------------------------------------------------------------------------------------------------------------------------------------------------------------------------------------------------------------------------------------------------------------------------------------------------------------------------------------------------------------------------------------------------------------------------------------------------------------------------------------------------------------------------------------------------------------------------------------------------------------------------------------------------------------------------------------------------------------------------------------------------------------------------------------------------------------------------------------------------------------------------------------------------------------------------------------------------------------------------------------------------------------------------------------------------------------------------------------------------------------------------------------------------------------------------------------------------------------------------------------------------------------------------------------------------------------------------------------------------------------------------------------------------------------------------------------------------------------------------------------------------------------------------------------------------------------------------------------------------------------------------------------------------------------------------------------------------------------------------------------------------------------------------------------------------------------------------------------------------------------------------------------------------------------------------------------------------------------------------------------------------------------------------------------------------------------------------------------------------------------------------------------------------------------------------------------------------------------------------------------------------------------------------------------------------------------------------------------------------------------------------------------------------------------------------------------------------------------------------------------------------------------------------------------------------------------------------------------------------------------------------------------------------------------------------------------------------------------------------------------------------------------------------------------------------------------------------------------------------------------------------------------------------------------------------------------------------------------------------------------------------------------------------------------------------------------------------------------------------------------------------------------------------------------------------------------------------------------------------------------------------------------------------------------------------------------------------------------------------------------------------------------------------------------------------------------------------------------------------------------------------------------------------------------------------------------------------------------------------------------------------------------------------------------------------------------------------------------------------------------------------------------------------------------------------------------------------------------------------------------------------------------------------------------------------------------------------------------------------------------------------------------------------------------------------------------------------------------------------------------------------------------------------------------------------------------------------------------------------------------------------------------------------------------------------------------------------------------------------------------------------------------------------------------------------------------------------------------------------------------------------------------------------------------------------------------------------------------------------------------------------------------------------------------------------------------------------------------------------------------------------------------------------------------------------------------------------------------------------------------------------------------------------------------------------------------------------------------------------------------------------------------------------------------------------------------------------------------------------------------------------------------------------------------------------------------------------------------------------------------------------------------------------------------------------------------------------------------------------------------------------------------------------------------------------------------------------------------------------------------------------------------------------------------------------------------------------------------------------------------------------------------------------------------------------------------------------------------------------------------------------------------------------------------------------------------------------------------------------------------------------------------------------------------------------------------------------------------------------------------------------------------------------------------------------------------------------------------------------------------------------------------------------------------------------------------------------------------------------------------------------------------------------------------------------------------------------------------------------------------------------------------------------------------------------------------------------------------------------------------------------------------------------------------------------------------------------------------------------------------------------------------------------------------------------------------------------------------------------------------------------------------------------------------------------------------------------------------------------------------------------------------------------------------------------------------------------------------------------------------------------------------------------------------------------------------------------------------------------------------------------------------------------------------------------------------------------------------------------------------------------------------------------------------------------------------------------------------------------------------------------------------------------------------------------------------------------------------------------------------------------------------------------------------------------------------------------------------------------------------------------------------------------------------------------------------------------------------------------------------------------------------------------------------------------------------------------------------------------------------------------------------------------------------------------------------------------------------------------------------------------------------------------------------------------------------------------------------------------------------------------------------------------------------------------------------------------------------------------------------------------------------------------------------------------------------------------------------------------------------------------------------------------------------------------------------------------------------------------------------------------------------------------------------------------------------------------------------------------------------------------------------------------------------------------------------------------------------------------------------------------------------------------------------------------------------------------------------------------------------------------------------------------------------------------------------------------------------------------------------------------------------------------------------------------------------------------------------------------------------------------------------------------------------------------------------------------------------------------------------------------------------------------------------------------------------------------------------------------------------------------------------------------------------------------------------------------------------------------------------------------------------------------------------------------------------------------------------------------------------------------------------------------------------------------------------------------------------------------------------------------------------------------------------------------------------------------------------------------------------------------------------------------------------------------------------------------------------------------------------------------------------------------------------------------------------------------------------------------------------------------------------------------------------------------------------------------------------------------------------------------------------------------------------------------------------------------------------------------------------------------------------------------------------------------------------------------------------------------------------------------------------------------------------------------------------------------------------------------------------------------------------------------------------------------------------------------------------------------------------------------------------------------------------------------------------------------------------------------------------------------------------------------------------------------------------------------------------------------------------------------------------------------------------------------------------------------------------------------------------------------------------------------------------------------------------------------------------------------------------------------------------------------------------------------------------------------------------------------------------------------------------------------------------------------------------------------------------------------------------------------------------------------------------------------------------------------------------------------------------------------------------------------------------------------------------------------------------------------------------------------------------------------------------------------------------------------------------------------------------------------------------------------------------------------------------------------------------------------------------------------------------------------------------------------------------------------------------------------------------------------------------------------------------------------------------------------------------------------------------------------------------------------------------------------------------------------------------------------------------------------------------------------------------------------------------------------------------------------------------------------------------------------------------------------------------------------------------------------------------------------------------------------------------------------------------------------------------------------------------------------------------------------------------------------------------------------------------------------
Namacerus   ---------------------------------------------------------------------------------------------------------------------------------------------------------------------------------------------------------------------------------------------------------------------------------------------------------------------------------------------------------------------------------------------------------------------------------------------------------------------------------------------------------------------------------------------------------------------------------------------------------------------------------------------------------------------------------------------------------------------------------------------------------------------------------------------------------------------------------------------------------------------------------------------------------------------------------------------------------------------------------------------------------------------------------------------------------------------------------------------------------------------------------------------------------------------------------------------------------------------------------------------------------------------------------------------------------------------------------------------------------------------------------------------------------------------------------------------------------------------------------------------------------------------------------------------------------------------------------------------------------------------------------------------------------------------------------------------------------------------------------------------------------------------------------------------------------------------------------------------------------------------------------------------------------------------------------------------------------------------------------------------------------------------------------------------------------------------------------------------------------------------------------------------------------------------------------------------------------------------------------------------------------------------------------------------------------------------------------------------------------------------------------------------------------------------------------------------------------------------------------------------------------------------------------------------------------------------------------------------------------------------------------------------------------------------------------------------------------------------------------------------------------------------------------------------------------------------------------------------------------------------------------------------------------------------------------------------------------------------------------------------------------------------------------------------------------------------------------------------------------------------------------------------------------------------------------------------------------------------------------------------------------------------------------------------------------------------------------------------------------------------------------------------------------------------------------------------------------------------------------------------------------------------------------------------------------------------------------------------------------------------------------------------------------------------------------------------------------------------------------------------------------------------------------------------------------------------------------------------------------------------------------------------------------------------------------------------------------------------------------------------------------------------------------------------------------------------------------------------------------------------------------------------------------------------------------------------------------------------------------------------------------------------------------------------------------------------------------------------------------------------------------------------------------------------------------------------------------------------------------------------------------------------------------------------------------------------------------------------------------------------------------------------------------------------------------------------------------------------------------------------------------------------------------------------------------------------------------------------------------------------------------------------------------------------------------------------------------------------------------------------------------------------------------------------------------------------------------------------------------------------------------------------------------------------------------------------------------------------------------------------------------------------------------------------------------------------------------------------------------------------------------------------------------------------------------------------------------------------------------------------------------------------------------------------------------------------------------------------------------------------------------------------------------------------------------------------------------------------------------------------------------------------------------------------------------------------------------------------------------------------------------------------------------------------------------------------------------------------------------------------------------------------------------------------------------------------------------------------------------------------------------------------------------------------------------------------------------------------------------------------------------------------------------------------------------------------------------------------------------------------------------------------------------------------------------------------------------------------------------------------------------------------------------------------------------------------------------------------------------------------------------------------------------------------------------------------------------------------------------------------------------------------------------------------------------------------------------------------------------------------------------------------------------------------------------------------------------------------------------------------------------------------------------------------------------------------------------------------------------------------------------------------------------------------------------------------------------------------------------------------------------------------------------------------------------------------------------------------------------------------------------------------------------------------------------------------------------------------------------------------------------------------------------------------------------------------------------------------------------------------------------------------------------------------------------------------------------------------------------------------------------------------------------------------------------------------------------------------------------------------------------------------------------------------------------------------------------------------------------------------------------------------------------------------------------------------------------------------------------------------------------------------------------------------------------------------------------------------------------------------------------------------------------------------------------------------------------------------------------------------------------------------------------------------------------------------------------------------------------------------------------------------------------------------------------------------------------------------------------------------------------------------------------------------------------------------------------------------------------------------------------------------------------------------------------------------------------------------------------------------------------------------------------------------------------------------------------------------------------------------------------------------------------------------------------------------------------------------------------------------------------------------------------------------------------------------------------------------------------------------------------------------------------------------------------------------------------------------------------------------------------------------------------------------------------------------------------------------------------------------------------------------------------------------------------------------------------------------------------------------------------------------------------------------------------------------------------------------------------------------------------------------------------------------------------------------------------------------------------------------------------------------------------------------------------------------------------------------------------------------------------------------------------------------------------------------------------------------------------------------------------------------------------------------------------------------------------------------------------------------------------------------------------------------------------------------------------------------------------------------------------------------------------------------------------------------------------------------------------------------------------------------------------------------------------------------------------------------------------------------------------------------------------------------------------------------------------------------------------------------------------------------------------------------------------------------------------------------------------------------------------------------------------------------------------------------------------------------------------------------------------------------------------------------------------------------------------------------------------------------------------------------------------------------------------------------------------------------------------------------------------------------------------------------------------------------------------------------------------------------------------------------------------------------------------------------------------------------------------------------------------------------------------------------------------------------------------------------------------------------------------------------------------------------------------------------------------------------------------------------------------------------------------------------------------------------------------------------------------------------------------------------------------------------------------------------------------------------------------------------------------------------------------------------------------------------------------------------------------------------------------------------------------------------------------------------------------------------------------------------------------------------------------------------------------------------------------------------------------------------------------------------------------------------------------------------------------------------------------------------------------------------------------------------------------------------------------------------------------------------------------------------------------------------------------------------------------------------------------------------------------------------------------------------------------------------------------------------------------------------------------------------------------------------------------------------------------------------------------------------------------------------------------------------------------------------------------------------------------------------------------------------------------------------------------------------------------------------------------------------------------------------------------------------------------------------------------------------------------------------------------------------------------------------------------------------------------------------------------------------------------------------------------------------------------------------------------------------------------------------------------------------------------------------------------------------------------------------------------------------------------------------------------------------------------------------------------------------------------------------------------------------------------------------------------------------------------------------------------------------------------------------------------------------------------------------------------------------------------------------------------------------------------------------------------------------------------------------------------------------------------------------------------------------------------------------------------------------------------------------------------------------------------------------------------------------------------------------------------------------------------------------------------------------------------------------------------------------------------------------------------------------------------------------------------------------------------------------
Namibiomeryx   ---------------------------------------------------------------------------------------------------------------------------------------------------------------------------------------------------------------------------------------------------------------------------------------------------------------------------------------------------------------------------------------------------------------------------------------------------------------------------------------------------------------------------------------------------------------------------------------------------------------------------------------------------------------------------------------------------------------------------------------------------------------------------------------------------------------------------------------------------------------------------------------------------------------------------------------------------------------------------------------------------------------------------------------------------------------------------------------------------------------------------------------------------------------------------------------------------------------------------------------------------------------------------------------------------------------------------------------------------------------------------------------------------------------------------------------------------------------------------------------------------------------------------------------------------------------------------------------------------------------------------------------------------------------------------------------------------------------------------------------------------------------------------------------------------------------------------------------------------------------------------------------------------------------------------------------------------------------------------------------------------------------------------------------------------------------------------------------------------------------------------------------------------------------------------------------------------------------------------------------------------------------------------------------------------------------------------------------------------------------------------------------------------------------------------------------------------------------------------------------------------------------------------------------------------------------------------------------------------------------------------------------------------------------------------------------------------------------------------------------------------------------------------------------------------------------------------------------------------------------------------------------------------------------------------------------------------------------------------------------------------------------------------------------------------------------------------------------------------------------------------------------------------------------------------------------------------------------------------------------------------------------------------------------------------------------------------------------------------------------------------------------------------------------------------------------------------------------------------------------------------------------------------------------------------------------------------------------------------------------------------------------------------------------------------------------------------------------------------------------------------------------------------------------------------------------------------------------------------------------------------------------------------------------------------------------------------------------------------------------------------------------------------------------------------------------------------------------------------------------------------------------------------------------------------------------------------------------------------------------------------------------------------------------------------------------------------------------------------------------------------------------------------------------------------------------------------------------------------------------------------------------------------------------------------------------------------------------------------------------------------------------------------------------------------------------------------------------------------------------------------------------------------------------------------------------------------------------------------------------------------------------------------------------------------------------------------------------------------------------------------------------------------------------------------------------------------------------------------------------------------------------------------------------------------------------------------------------------------------------------------------------------------------------------------------------------------------------------------------------------------------------------------------------------------------------------------------------------------------------------------------------------------------------------------------------------------------------------------------------------------------------------------------------------------------------------------------------------------------------------------------------------------------------------------------------------------------------------------------------------------------------------------------------------------------------------------------------------------------------------------------------------------------------------------------------------------------------------------------------------------------------------------------------------------------------------------------------------------------------------------------------------------------------------------------------------------------------------------------------------------------------------------------------------------------------------------------------------------------------------------------------------------------------------------------------------------------------------------------------------------------------------------------------------------------------------------------------------------------------------------------------------------------------------------------------------------------------------------------------------------------------------------------------------------------------------------------------------------------------------------------------------------------------------------------------------------------------------------------------------------------------------------------------------------------------------------------------------------------------------------------------------------------------------------------------------------------------------------------------------------------------------------------------------------------------------------------------------------------------------------------------------------------------------------------------------------------------------------------------------------------------------------------------------------------------------------------------------------------------------------------------------------------------------------------------------------------------------------------------------------------------------------------------------------------------------------------------------------------------------------------------------------------------------------------------------------------------------------------------------------------------------------------------------------------------------------------------------------------------------------------------------------------------------------------------------------------------------------------------------------------------------------------------------------------------------------------------------------------------------------------------------------------------------------------------------------------------------------------------------------------------------------------------------------------------------------------------------------------------------------------------------------------------------------------------------------------------------------------------------------------------------------------------------------------------------------------------------------------------------------------------------------------------------------------------------------------------------------------------------------------------------------------------------------------------------------------------------------------------------------------------------------------------------------------------------------------------------------------------------------------------------------------------------------------------------------------------------------------------------------------------------------------------------------------------------------------------------------------------------------------------------------------------------------------------------------------------------------------------------------------------------------------------------------------------------------------------------------------------------------------------------------------------------------------------------------------------------------------------------------------------------------------------------------------------------------------------------------------------------------------------------------------------------------------------------------------------------------------------------------------------------------------------------------------------------------------------------------------------------------------------------------------------------------------------------------------------------------------------------------------------------------------------------------------------------------------------------------------------------------------------------------------------------------------------------------------------------------------------------------------------------------------------------------------------------------------------------------------------------------------------------------------------------------------------------------------------------------------------------------------------------------------------------------------------------------------------------------------------------------------------------------------------------------------------------------------------------------------------------------------------------------------------------------------------------------------------------------------------------------------------------------------------------------------------------------------------------------------------------------------------------------------------------------------------------------------------------------------------------------------------------------------------------------------------------------------------------------------------------------------------------------------------------------------------------------------------------------------------------------------------------------------------------------------------------------------------------------------------------------------------------------------------------------------------------------------------------------------------------------------------------------------------------------------------------------------------------------------------------------------------------------------------------------------------------------------------------------------------------------------------------------------------------------------------------------------------------------------------------------------------------------------------------------------------------------------------------------------------------------------------------------------------------------------------------------------------------------------------------------------------------------------------------------------------------------------------------------------------------------------------------------------------------------------------------------------------------------------------------------------------------------------------------------------------------------------------------------------------------------------------------------------------------------------------------------------------------------------------------------------------------------------------------------------------------------------------------------------------------------------------------------------------------------------------------------------------------------------------------------------------------------------------------------------------------------------------------------------------------------------------------------------------------------------------------------------------------------------------------------------------------------------------------------------------------------------------------------------------------------------------------------------------------------------------------------------------------------------------------------------------------------------------------------------------------------------------------------------------------------------------------------------------------------------------------------------------------------------------------------------------------------------------------------------------------------------------------------------------------------------------------------------------------------------------------------------------------------------------------------------------------------------------------------------------------------------------------------------------------------------------------------------------------------------------------------------------------
Ampelomeryx   ---------------------------------------------------------------------------------------------------------------------------------------------------------------------------------------------------------------------------------------------------------------------------------------------------------------------------------------------------------------------------------------------------------------------------------------------------------------------------------------------------------------------------------------------------------------------------------------------------------------------------------------------------------------------------------------------------------------------------------------------------------------------------------------------------------------------------------------------------------------------------------------------------------------------------------------------------------------------------------------------------------------------------------------------------------------------------------------------------------------------------------------------------------------------------------------------------------------------------------------------------------------------------------------------------------------------------------------------------------------------------------------------------------------------------------------------------------------------------------------------------------------------------------------------------------------------------------------------------------------------------------------------------------------------------------------------------------------------------------------------------------------------------------------------------------------------------------------------------------------------------------------------------------------------------------------------------------------------------------------------------------------------------------------------------------------------------------------------------------------------------------------------------------------------------------------------------------------------------------------------------------------------------------------------------------------------------------------------------------------------------------------------------------------------------------------------------------------------------------------------------------------------------------------------------------------------------------------------------------------------------------------------------------------------------------------------------------------------------------------------------------------------------------------------------------------------------------------------------------------------------------------------------------------------------------------------------------------------------------------------------------------------------------------------------------------------------------------------------------------------------------------------------------------------------------------------------------------------------------------------------------------------------------------------------------------------------------------------------------------------------------------------------------------------------------------------------------------------------------------------------------------------------------------------------------------------------------------------------------------------------------------------------------------------------------------------------------------------------------------------------------------------------------------------------------------------------------------------------------------------------------------------------------------------------------------------------------------------------------------------------------------------------------------------------------------------------------------------------------------------------------------------------------------------------------------------------------------------------------------------------------------------------------------------------------------------------------------------------------------------------------------------------------------------------------------------------------------------------------------------------------------------------------------------------------------------------------------------------------------------------------------------------------------------------------------------------------------------------------------------------------------------------------------------------------------------------------------------------------------------------------------------------------------------------------------------------------------------------------------------------------------------------------------------------------------------------------------------------------------------------------------------------------------------------------------------------------------------------------------------------------------------------------------------------------------------------------------------------------------------------------------------------------------------------------------------------------------------------------------------------------------------------------------------------------------------------------------------------------------------------------------------------------------------------------------------------------------------------------------------------------------------------------------------------------------------------------------------------------------------------------------------------------------------------------------------------------------------------------------------------------------------------------------------------------------------------------------------------------------------------------------------------------------------------------------------------------------------------------------------------------------------------------------------------------------------------------------------------------------------------------------------------------------------------------------------------------------------------------------------------------------------------------------------------------------------------------------------------------------------------------------------------------------------------------------------------------------------------------------------------------------------------------------------------------------------------------------------------------------------------------------------------------------------------------------------------------------------------------------------------------------------------------------------------------------------------------------------------------------------------------------------------------------------------------------------------------------------------------------------------------------------------------------------------------------------------------------------------------------------------------------------------------------------------------------------------------------------------------------------------------------------------------------------------------------------------------------------------------------------------------------------------------------------------------------------------------------------------------------------------------------------------------------------------------------------------------------------------------------------------------------------------------------------------------------------------------------------------------------------------------------------------------------------------------------------------------------------------------------------------------------------------------------------------------------------------------------------------------------------------------------------------------------------------------------------------------------------------------------------------------------------------------------------------------------------------------------------------------------------------------------------------------------------------------------------------------------------------------------------------------------------------------------------------------------------------------------------------------------------------------------------------------------------------------------------------------------------------------------------------------------------------------------------------------------------------------------------------------------------------------------------------------------------------------------------------------------------------------------------------------------------------------------------------------------------------------------------------------------------------------------------------------------------------------------------------------------------------------------------------------------------------------------------------------------------------------------------------------------------------------------------------------------------------------------------------------------------------------------------------------------------------------------------------------------------------------------------------------------------------------------------------------------------------------------------------------------------------------------------------------------------------------------------------------------------------------------------------------------------------------------------------------------------------------------------------------------------------------------------------------------------------------------------------------------------------------------------------------------------------------------------------------------------------------------------------------------------------------------------------------------------------------------------------------------------------------------------------------------------------------------------------------------------------------------------------------------------------------------------------------------------------------------------------------------------------------------------------------------------------------------------------------------------------------------------------------------------------------------------------------------------------------------------------------------------------------------------------------------------------------------------------------------------------------------------------------------------------------------------------------------------------------------------------------------------------------------------------------------------------------------------------------------------------------------------------------------------------------------------------------------------------------------------------------------------------------------------------------------------------------------------------------------------------------------------------------------------------------------------------------------------------------------------------------------------------------------------------------------------------------------------------------------------------------------------------------------------------------------------------------------------------------------------------------------------------------------------------------------------------------------------------------------------------------------------------------------------------------------------------------------------------------------------------------------------------------------------------------------------------------------------------------------------------------------------------------------------------------------------------------------------------------------------------------------------------------------------------------------------------------------------------------------------------------------------------------------------------------------------------------------------------------------------------------------------------------------------------------------------------------------------------------------------------------------------------------------------------------------------------------------------------------------------------------------------------------------------------------------------------------------------------------------------------------------------------------------------------------------------------------------------------------------------------------------------------------------------------------------------------------------------------------------------------------------------------------------------------------------------------------------------------------------------------------------------------------------------------------------------------------------------------------------------------------------------------------------------------------------------------------------------------------------------------------------------------------------------------------------------------------------------------------------------------------------------------------------------------------------------------------------------------------------------------------------------------------------------------------------------------------------------------------------------------------------------------------------------------------------------------------------------------------------------------------------------------------------------------------------------------------------------------------------------------------------------------------------------------------------------------------------------------------------------------------------------------------------------------------------------------------------------------------------------------------------------------------------------------------------------------------------------------------------------------------------------------------------------
Xenokeryx   ---------------------------------------------------------------------------------------------------------------------------------------------------------------------------------------------------------------------------------------------------------------------------------------------------------------------------------------------------------------------------------------------------------------------------------------------------------------------------------------------------------------------------------------------------------------------------------------------------------------------------------------------------------------------------------------------------------------------------------------------------------------------------------------------------------------------------------------------------------------------------------------------------------------------------------------------------------------------------------------------------------------------------------------------------------------------------------------------------------------------------------------------------------------------------------------------------------------------------------------------------------------------------------------------------------------------------------------------------------------------------------------------------------------------------------------------------------------------------------------------------------------------------------------------------------------------------------------------------------------------------------------------------------------------------------------------------------------------------------------------------------------------------------------------------------------------------------------------------------------------------------------------------------------------------------------------------------------------------------------------------------------------------------------------------------------------------------------------------------------------------------------------------------------------------------------------------------------------------------------------------------------------------------------------------------------------------------------------------------------------------------------------------------------------------------------------------------------------------------------------------------------------------------------------------------------------------------------------------------------------------------------------------------------------------------------------------------------------------------------------------------------------------------------------------------------------------------------------------------------------------------------------------------------------------------------------------------------------------------------------------------------------------------------------------------------------------------------------------------------------------------------------------------------------------------------------------------------------------------------------------------------------------------------------------------------------------------------------------------------------------------------------------------------------------------------------------------------------------------------------------------------------------------------------------------------------------------------------------------------------------------------------------------------------------------------------------------------------------------------------------------------------------------------------------------------------------------------------------------------------------------------------------------------------------------------------------------------------------------------------------------------------------------------------------------------------------------------------------------------------------------------------------------------------------------------------------------------------------------------------------------------------------------------------------------------------------------------------------------------------------------------------------------------------------------------------------------------------------------------------------------------------------------------------------------------------------------------------------------------------------------------------------------------------------------------------------------------------------------------------------------------------------------------------------------------------------------------------------------------------------------------------------------------------------------------------------------------------------------------------------------------------------------------------------------------------------------------------------------------------------------------------------------------------------------------------------------------------------------------------------------------------------------------------------------------------------------------------------------------------------------------------------------------------------------------------------------------------------------------------------------------------------------------------------------------------------------------------------------------------------------------------------------------------------------------------------------------------------------------------------------------------------------------------------------------------------------------------------------------------------------------------------------------------------------------------------------------------------------------------------------------------------------------------------------------------------------------------------------------------------------------------------------------------------------------------------------------------------------------------------------------------------------------------------------------------------------------------------------------------------------------------------------------------------------------------------------------------------------------------------------------------------------------------------------------------------------------------------------------------------------------------------------------------------------------------------------------------------------------------------------------------------------------------------------------------------------------------------------------------------------------------------------------------------------------------------------------------------------------------------------------------------------------------------------------------------------------------------------------------------------------------------------------------------------------------------------------------------------------------------------------------------------------------------------------------------------------------------------------------------------------------------------------------------------------------------------------------------------------------------------------------------------------------------------------------------------------------------------------------------------------------------------------------------------------------------------------------------------------------------------------------------------------------------------------------------------------------------------------------------------------------------------------------------------------------------------------------------------------------------------------------------------------------------------------------------------------------------------------------------------------------------------------------------------------------------------------------------------------------------------------------------------------------------------------------------------------------------------------------------------------------------------------------------------------------------------------------------------------------------------------------------------------------------------------------------------------------------------------------------------------------------------------------------------------------------------------------------------------------------------------------------------------------------------------------------------------------------------------------------------------------------------------------------------------------------------------------------------------------------------------------------------------------------------------------------------------------------------------------------------------------------------------------------------------------------------------------------------------------------------------------------------------------------------------------------------------------------------------------------------------------------------------------------------------------------------------------------------------------------------------------------------------------------------------------------------------------------------------------------------------------------------------------------------------------------------------------------------------------------------------------------------------------------------------------------------------------------------------------------------------------------------------------------------------------------------------------------------------------------------------------------------------------------------------------------------------------------------------------------------------------------------------------------------------------------------------------------------------------------------------------------------------------------------------------------------------------------------------------------------------------------------------------------------------------------------------------------------------------------------------------------------------------------------------------------------------------------------------------------------------------------------------------------------------------------------------------------------------------------------------------------------------------------------------------------------------------------------------------------------------------------------------------------------------------------------------------------------------------------------------------------------------------------------------------------------------------------------------------------------------------------------------------------------------------------------------------------------------------------------------------------------------------------------------------------------------------------------------------------------------------------------------------------------------------------------------------------------------------------------------------------------------------------------------------------------------------------------------------------------------------------------------------------------------------------------------------------------------------------------------------------------------------------------------------------------------------------------------------------------------------------------------------------------------------------------------------------------------------------------------------------------------------------------------------------------------------------------------------------------------------------------------------------------------------------------------------------------------------------------------------------------------------------------------------------------------------------------------------------------------------------------------------------------------------------------------------------------------------------------------------------------------------------------------------------------------------------------------------------------------------------------------------------------------------------------------------------------------------------------------------------------------------------------------------------------------------------------------------------------------------------------------------------------------------------------------------------------------------------------------------------------------------------------------------------------------------------------------------------------------------------------------------------------------------------------------------------------------------------------------------------------------------------------------------------------------------------------------------------------------------------------------------------------------------------------------------------------------------------------------------------------------------------------------------------------------------------------------------------------------------------------------------------------------------------------------------------------------------------------------------------------------------------------------------------------------------------------------------------------------------------------------------------------------------------------------------------------------------------------------------------------------------------------------------------------------------------------------------------------------------------------------------------------------------------------------------------------------------------------------------------------------------------------------------------------------------------------------------------------------------------------------------------------------------------------------------------------------------------------------------------------------------------------------------------------------------------------------------------------------------------------------------------------------------------------------------
Triceromeryx   ---------------------------------------------------------------------------------------------------------------------------------------------------------------------------------------------------------------------------------------------------------------------------------------------------------------------------------------------------------------------------------------------------------------------------------------------------------------------------------------------------------------------------------------------------------------------------------------------------------------------------------------------------------------------------------------------------------------------------------------------------------------------------------------------------------------------------------------------------------------------------------------------------------------------------------------------------------------------------------------------------------------------------------------------------------------------------------------------------------------------------------------------------------------------------------------------------------------------------------------------------------------------------------------------------------------------------------------------------------------------------------------------------------------------------------------------------------------------------------------------------------------------------------------------------------------------------------------------------------------------------------------------------------------------------------------------------------------------------------------------------------------------------------------------------------------------------------------------------------------------------------------------------------------------------------------------------------------------------------------------------------------------------------------------------------------------------------------------------------------------------------------------------------------------------------------------------------------------------------------------------------------------------------------------------------------------------------------------------------------------------------------------------------------------------------------------------------------------------------------------------------------------------------------------------------------------------------------------------------------------------------------------------------------------------------------------------------------------------------------------------------------------------------------------------------------------------------------------------------------------------------------------------------------------------------------------------------------------------------------------------------------------------------------------------------------------------------------------------------------------------------------------------------------------------------------------------------------------------------------------------------------------------------------------------------------------------------------------------------------------------------------------------------------------------------------------------------------------------------------------------------------------------------------------------------------------------------------------------------------------------------------------------------------------------------------------------------------------------------------------------------------------------------------------------------------------------------------------------------------------------------------------------------------------------------------------------------------------------------------------------------------------------------------------------------------------------------------------------------------------------------------------------------------------------------------------------------------------------------------------------------------------------------------------------------------------------------------------------------------------------------------------------------------------------------------------------------------------------------------------------------------------------------------------------------------------------------------------------------------------------------------------------------------------------------------------------------------------------------------------------------------------------------------------------------------------------------------------------------------------------------------------------------------------------------------------------------------------------------------------------------------------------------------------------------------------------------------------------------------------------------------------------------------------------------------------------------------------------------------------------------------------------------------------------------------------------------------------------------------------------------------------------------------------------------------------------------------------------------------------------------------------------------------------------------------------------------------------------------------------------------------------------------------------------------------------------------------------------------------------------------------------------------------------------------------------------------------------------------------------------------------------------------------------------------------------------------------------------------------------------------------------------------------------------------------------------------------------------------------------------------------------------------------------------------------------------------------------------------------------------------------------------------------------------------------------------------------------------------------------------------------------------------------------------------------------------------------------------------------------------------------------------------------------------------------------------------------------------------------------------------------------------------------------------------------------------------------------------------------------------------------------------------------------------------------------------------------------------------------------------------------------------------------------------------------------------------------------------------------------------------------------------------------------------------------------------------------------------------------------------------------------------------------------------------------------------------------------------------------------------------------------------------------------------------------------------------------------------------------------------------------------------------------------------------------------------------------------------------------------------------------------------------------------------------------------------------------------------------------------------------------------------------------------------------------------------------------------------------------------------------------------------------------------------------------------------------------------------------------------------------------------------------------------------------------------------------------------------------------------------------------------------------------------------------------------------------------------------------------------------------------------------------------------------------------------------------------------------------------------------------------------------------------------------------------------------------------------------------------------------------------------------------------------------------------------------------------------------------------------------------------------------------------------------------------------------------------------------------------------------------------------------------------------------------------------------------------------------------------------------------------------------------------------------------------------------------------------------------------------------------------------------------------------------------------------------------------------------------------------------------------------------------------------------------------------------------------------------------------------------------------------------------------------------------------------------------------------------------------------------------------------------------------------------------------------------------------------------------------------------------------------------------------------------------------------------------------------------------------------------------------------------------------------------------------------------------------------------------------------------------------------------------------------------------------------------------------------------------------------------------------------------------------------------------------------------------------------------------------------------------------------------------------------------------------------------------------------------------------------------------------------------------------------------------------------------------------------------------------------------------------------------------------------------------------------------------------------------------------------------------------------------------------------------------------------------------------------------------------------------------------------------------------------------------------------------------------------------------------------------------------------------------------------------------------------------------------------------------------------------------------------------------------------------------------------------------------------------------------------------------------------------------------------------------------------------------------------------------------------------------------------------------------------------------------------------------------------------------------------------------------------------------------------------------------------------------------------------------------------------------------------------------------------------------------------------------------------------------------------------------------------------------------------------------------------------------------------------------------------------------------------------------------------------------------------------------------------------------------------------------------------------------------------------------------------------------------------------------------------------------------------------------------------------------------------------------------------------------------------------------------------------------------------------------------------------------------------------------------------------------------------------------------------------------------------------------------------------------------------------------------------------------------------------------------------------------------------------------------------------------------------------------------------------------------------------------------------------------------------------------------------------------------------------------------------------------------------------------------------------------------------------------------------------------------------------------------------------------------------------------------------------------------------------------------------------------------------------------------------------------------------------------------------------------------------------------------------------------------------------------------------------------------------------------------------------------------------------------------------------------------------------------------------------------------------------------------------------------------------------------------------------------------------------------------------------------------------------------------------------------------------------------------------------------------------------------------------------------------------------------------------------------------------------------------------------------------------------------------------------------------------------------------------------------------------------------------------------------------------------------------------------------------------------------------------------------------------------------------------------------------------------------------------------------------------------------------------------------------------------------------------------------------------------------------------------------------------------------------------------------------------------------------------------------------------------------------------------------------------------------------------------------------------------------------------------------------------------------------------------------------------------------------------------------------------------------------------------------------------------------------------------------------------------------------------------------------------------------------------------------------------------------------------------------------------------------------------------------------------------------------------------------------------------------------------------------------------------------------------------------------------------------------------------------------------------------------------
Sinclairomeryx   ---------------------------------------------------------------------------------------------------------------------------------------------------------------------------------------------------------------------------------------------------------------------------------------------------------------------------------------------------------------------------------------------------------------------------------------------------------------------------------------------------------------------------------------------------------------------------------------------------------------------------------------------------------------------------------------------------------------------------------------------------------------------------------------------------------------------------------------------------------------------------------------------------------------------------------------------------------------------------------------------------------------------------------------------------------------------------------------------------------------------------------------------------------------------------------------------------------------------------------------------------------------------------------------------------------------------------------------------------------------------------------------------------------------------------------------------------------------------------------------------------------------------------------------------------------------------------------------------------------------------------------------------------------------------------------------------------------------------------------------------------------------------------------------------------------------------------------------------------------------------------------------------------------------------------------------------------------------------------------------------------------------------------------------------------------------------------------------------------------------------------------------------------------------------------------------------------------------------------------------------------------------------------------------------------------------------------------------------------------------------------------------------------------------------------------------------------------------------------------------------------------------------------------------------------------------------------------------------------------------------------------------------------------------------------------------------------------------------------------------------------------------------------------------------------------------------------------------------------------------------------------------------------------------------------------------------------------------------------------------------------------------------------------------------------------------------------------------------------------------------------------------------------------------------------------------------------------------------------------------------------------------------------------------------------------------------------------------------------------------------------------------------------------------------------------------------------------------------------------------------------------------------------------------------------------------------------------------------------------------------------------------------------------------------------------------------------------------------------------------------------------------------------------------------------------------------------------------------------------------------------------------------------------------------------------------------------------------------------------------------------------------------------------------------------------------------------------------------------------------------------------------------------------------------------------------------------------------------------------------------------------------------------------------------------------------------------------------------------------------------------------------------------------------------------------------------------------------------------------------------------------------------------------------------------------------------------------------------------------------------------------------------------------------------------------------------------------------------------------------------------------------------------------------------------------------------------------------------------------------------------------------------------------------------------------------------------------------------------------------------------------------------------------------------------------------------------------------------------------------------------------------------------------------------------------------------------------------------------------------------------------------------------------------------------------------------------------------------------------------------------------------------------------------------------------------------------------------------------------------------------------------------------------------------------------------------------------------------------------------------------------------------------------------------------------------------------------------------------------------------------------------------------------------------------------------------------------------------------------------------------------------------------------------------------------------------------------------------------------------------------------------------------------------------------------------------------------------------------------------------------------------------------------------------------------------------------------------------------------------------------------------------------------------------------------------------------------------------------------------------------------------------------------------------------------------------------------------------------------------------------------------------------------------------------------------------------------------------------------------------------------------------------------------------------------------------------------------------------------------------------------------------------------------------------------------------------------------------------------------------------------------------------------------------------------------------------------------------------------------------------------------------------------------------------------------------------------------------------------------------------------------------------------------------------------------------------------------------------------------------------------------------------------------------------------------------------------------------------------------------------------------------------------------------------------------------------------------------------------------------------------------------------------------------------------------------------------------------------------------------------------------------------------------------------------------------------------------------------------------------------------------------------------------------------------------------------------------------------------------------------------------------------------------------------------------------------------------------------------------------------------------------------------------------------------------------------------------------------------------------------------------------------------------------------------------------------------------------------------------------------------------------------------------------------------------------------------------------------------------------------------------------------------------------------------------------------------------------------------------------------------------------------------------------------------------------------------------------------------------------------------------------------------------------------------------------------------------------------------------------------------------------------------------------------------------------------------------------------------------------------------------------------------------------------------------------------------------------------------------------------------------------------------------------------------------------------------------------------------------------------------------------------------------------------------------------------------------------------------------------------------------------------------------------------------------------------------------------------------------------------------------------------------------------------------------------------------------------------------------------------------------------------------------------------------------------------------------------------------------------------------------------------------------------------------------------------------------------------------------------------------------------------------------------------------------------------------------------------------------------------------------------------------------------------------------------------------------------------------------------------------------------------------------------------------------------------------------------------------------------------------------------------------------------------------------------------------------------------------------------------------------------------------------------------------------------------------------------------------------------------------------------------------------------------------------------------------------------------------------------------------------------------------------------------------------------------------------------------------------------------------------------------------------------------------------------------------------------------------------------------------------------------------------------------------------------------------------------------------------------------------------------------------------------------------------------------------------------------------------------------------------------------------------------------------------------------------------------------------------------------------------------------------------------------------------------------------------------------------------------------------------------------------------------------------------------------------------------------------------------------------------------------------------------------------------------------------------------------------------------------------------------------------------------------------------------------------------------------------------------------------------------------------------------------------------------------------------------------------------------------------------------------------------------------------------------------------------------------------------------------------------------------------------------------------------------------------------------------------------------------------------------------------------------------------------------------------------------------------------------------------------------------------------------------------------------------------------------------------------------------------------------------------------------------------------------------------------------------------------------------------------------------------------------------------------------------------------------------------------------------------------------------------------------------------------------------------------------------------------------------------------------------------------------------------------------------------------------------------------------------------------------------------------------------------------------------------------------------------------------------------------------------------------------------------------------------------------------------------------------------------------------------------------------------------------------------------------------------------------------------------------------------------------------------------------------------------------------------------------------------------------------------------------------------------------------------------------------------------------------------------------------------------------------------------------------------------------------------------------------------------------------------------------------------------------------------------------------------------------------------------------------------------------------------------------------------------------------------------------------------------------------------------------------------------------------------------------------------------------------------------------------------------------------------------------------------------------------------------------------------------------------------------------------------------------------------------------------------------------------------------------------------------------------------------------------------------------------------------------------------------------------------------------------------------------------------------------------------------------------------------------------------------------------------------------------------------------------------------------------------------------------------------------------------------------------------------------------------------------------------------------------------------------------------------------------------------------------
Cranioceras   ---------------------------------------------------------------------------------------------------------------------------------------------------------------------------------------------------------------------------------------------------------------------------------------------------------------------------------------------------------------------------------------------------------------------------------------------------------------------------------------------------------------------------------------------------------------------------------------------------------------------------------------------------------------------------------------------------------------------------------------------------------------------------------------------------------------------------------------------------------------------------------------------------------------------------------------------------------------------------------------------------------------------------------------------------------------------------------------------------------------------------------------------------------------------------------------------------------------------------------------------------------------------------------------------------------------------------------------------------------------------------------------------------------------------------------------------------------------------------------------------------------------------------------------------------------------------------------------------------------------------------------------------------------------------------------------------------------------------------------------------------------------------------------------------------------------------------------------------------------------------------------------------------------------------------------------------------------------------------------------------------------------------------------------------------------------------------------------------------------------------------------------------------------------------------------------------------------------------------------------------------------------------------------------------------------------------------------------------------------------------------------------------------------------------------------------------------------------------------------------------------------------------------------------------------------------------------------------------------------------------------------------------------------------------------------------------------------------------------------------------------------------------------------------------------------------------------------------------------------------------------------------------------------------------------------------------------------------------------------------------------------------------------------------------------------------------------------------------------------------------------------------------------------------------------------------------------------------------------------------------------------------------------------------------------------------------------------------------------------------------------------------------------------------------------------------------------------------------------------------------------------------------------------------------------------------------------------------------------------------------------------------------------------------------------------------------------------------------------------------------------------------------------------------------------------------------------------------------------------------------------------------------------------------------------------------------------------------------------------------------------------------------------------------------------------------------------------------------------------------------------------------------------------------------------------------------------------------------------------------------------------------------------------------------------------------------------------------------------------------------------------------------------------------------------------------------------------------------------------------------------------------------------------------------------------------------------------------------------------------------------------------------------------------------------------------------------------------------------------------------------------------------------------------------------------------------------------------------------------------------------------------------------------------------------------------------------------------------------------------------------------------------------------------------------------------------------------------------------------------------------------------------------------------------------------------------------------------------------------------------------------------------------------------------------------------------------------------------------------------------------------------------------------------------------------------------------------------------------------------------------------------------------------------------------------------------------------------------------------------------------------------------------------------------------------------------------------------------------------------------------------------------------------------------------------------------------------------------------------------------------------------------------------------------------------------------------------------------------------------------------------------------------------------------------------------------------------------------------------------------------------------------------------------------------------------------------------------------------------------------------------------------------------------------------------------------------------------------------------------------------------------------------------------------------------------------------------------------------------------------------------------------------------------------------------------------------------------------------------------------------------------------------------------------------------------------------------------------------------------------------------------------------------------------------------------------------------------------------------------------------------------------------------------------------------------------------------------------------------------------------------------------------------------------------------------------------------------------------------------------------------------------------------------------------------------------------------------------------------------------------------------------------------------------------------------------------------------------------------------------------------------------------------------------------------------------------------------------------------------------------------------------------------------------------------------------------------------------------------------------------------------------------------------------------------------------------------------------------------------------------------------------------------------------------------------------------------------------------------------------------------------------------------------------------------------------------------------------------------------------------------------------------------------------------------------------------------------------------------------------------------------------------------------------------------------------------------------------------------------------------------------------------------------------------------------------------------------------------------------------------------------------------------------------------------------------------------------------------------------------------------------------------------------------------------------------------------------------------------------------------------------------------------------------------------------------------------------------------------------------------------------------------------------------------------------------------------------------------------------------------------------------------------------------------------------------------------------------------------------------------------------------------------------------------------------------------------------------------------------------------------------------------------------------------------------------------------------------------------------------------------------------------------------------------------------------------------------------------------------------------------------------------------------------------------------------------------------------------------------------------------------------------------------------------------------------------------------------------------------------------------------------------------------------------------------------------------------------------------------------------------------------------------------------------------------------------------------------------------------------------------------------------------------------------------------------------------------------------------------------------------------------------------------------------------------------------------------------------------------------------------------------------------------------------------------------------------------------------------------------------------------------------------------------------------------------------------------------------------------------------------------------------------------------------------------------------------------------------------------------------------------------------------------------------------------------------------------------------------------------------------------------------------------------------------------------------------------------------------------------------------------------------------------------------------------------------------------------------------------------------------------------------------------------------------------------------------------------------------------------------------------------------------------------------------------------------------------------------------------------------------------------------------------------------------------------------------------------------------------------------------------------------------------------------------------------------------------------------------------------------------------------------------------------------------------------------------------------------------------------------------------------------------------------------------------------------------------------------------------------------------------------------------------------------------------------------------------------------------------------------------------------------------------------------------------------------------------------------------------------------------------------------------------------------------------------------------------------------------------------------------------------------------------------------------------------------------------------------------------------------------------------------------------------------------------------------------------------------------------------------------------------------------------------------------------------------------------------------------------------------------------------------------------------------------------------------------------------------------------------------------------------------------------------------------------------------------------------------------------------------------------------------------------------------------------------------------------------------------------------------------------------------------------------------------------------------------------------------------------------------------------------------------------------------------------------------------------------------------------------------------------------------------------------------------------------------------------------------------------------------------------------------------------------------------------------------------------------------------------------------------------------------------------------------------------------------------------------------------------------------------------------------------------------------------------------------------------------------------------------------------------------------------------------------------------------------------------------------------------------------------------------------------------------------------------------------------------------------------------------------------------------------------------------------------------------------------------------------------------------------------------------------------------------------------------------------------------------------------------------------------------------------------------------------------------------------------------------------------------------------------------------------------------------------------------------------------------------------------------------------------------------------------------------------------------------------------------------------------------------------------------------------------------------------------------------------------------------------------------------------------------------------------------------------------------------------------------------------------------------------------------------------------------------------------------------------------------------
Merycodus   ---------------------------------------------------------------------------------------------------------------------------------------------------------------------------------------------------------------------------------------------------------------------------------------------------------------------------------------------------------------------------------------------------------------------------------------------------------------------------------------------------------------------------------------------------------------------------------------------------------------------------------------------------------------------------------------------------------------------------------------------------------------------------------------------------------------------------------------------------------------------------------------------------------------------------------------------------------------------------------------------------------------------------------------------------------------------------------------------------------------------------------------------------------------------------------------------------------------------------------------------------------------------------------------------------------------------------------------------------------------------------------------------------------------------------------------------------------------------------------------------------------------------------------------------------------------------------------------------------------------------------------------------------------------------------------------------------------------------------------------------------------------------------------------------------------------------------------------------------------------------------------------------------------------------------------------------------------------------------------------------------------------------------------------------------------------------------------------------------------------------------------------------------------------------------------------------------------------------------------------------------------------------------------------------------------------------------------------------------------------------------------------------------------------------------------------------------------------------------------------------------------------------------------------------------------------------------------------------------------------------------------------------------------------------------------------------------------------------------------------------------------------------------------------------------------------------------------------------------------------------------------------------------------------------------------------------------------------------------------------------------------------------------------------------------------------------------------------------------------------------------------------------------------------------------------------------------------------------------------------------------------------------------------------------------------------------------------------------------------------------------------------------------------------------------------------------------------------------------------------------------------------------------------------------------------------------------------------------------------------------------------------------------------------------------------------------------------------------------------------------------------------------------------------------------------------------------------------------------------------------------------------------------------------------------------------------------------------------------------------------------------------------------------------------------------------------------------------------------------------------------------------------------------------------------------------------------------------------------------------------------------------------------------------------------------------------------------------------------------------------------------------------------------------------------------------------------------------------------------------------------------------------------------------------------------------------------------------------------------------------------------------------------------------------------------------------------------------------------------------------------------------------------------------------------------------------------------------------------------------------------------------------------------------------------------------------------------------------------------------------------------------------------------------------------------------------------------------------------------------------------------------------------------------------------------------------------------------------------------------------------------------------------------------------------------------------------------------------------------------------------------------------------------------------------------------------------------------------------------------------------------------------------------------------------------------------------------------------------------------------------------------------------------------------------------------------------------------------------------------------------------------------------------------------------------------------------------------------------------------------------------------------------------------------------------------------------------------------------------------------------------------------------------------------------------------------------------------------------------------------------------------------------------------------------------------------------------------------------------------------------------------------------------------------------------------------------------------------------------------------------------------------------------------------------------------------------------------------------------------------------------------------------------------------------------------------------------------------------------------------------------------------------------------------------------------------------------------------------------------------------------------------------------------------------------------------------------------------------------------------------------------------------------------------------------------------------------------------------------------------------------------------------------------------------------------------------------------------------------------------------------------------------------------------------------------------------------------------------------------------------------------------------------------------------------------------------------------------------------------------------------------------------------------------------------------------------------------------------------------------------------------------------------------------------------------------------------------------------------------------------------------------------------------------------------------------------------------------------------------------------------------------------------------------------------------------------------------------------------------------------------------------------------------------------------------------------------------------------------------------------------------------------------------------------------------------------------------------------------------------------------------------------------------------------------------------------------------------------------------------------------------------------------------------------------------------------------------------------------------------------------------------------------------------------------------------------------------------------------------------------------------------------------------------------------------------------------------------------------------------------------------------------------------------------------------------------------------------------------------------------------------------------------------------------------------------------------------------------------------------------------------------------------------------------------------------------------------------------------------------------------------------------------------------------------------------------------------------------------------------------------------------------------------------------------------------------------------------------------------------------------------------------------------------------------------------------------------------------------------------------------------------------------------------------------------------------------------------------------------------------------------------------------------------------------------------------------------------------------------------------------------------------------------------------------------------------------------------------------------------------------------------------------------------------------------------------------------------------------------------------------------------------------------------------------------------------------------------------------------------------------------------------------------------------------------------------------------------------------------------------------------------------------------------------------------------------------------------------------------------------------------------------------------------------------------------------------------------------------------------------------------------------------------------------------------------------------------------------------------------------------------------------------------------------------------------------------------------------------------------------------------------------------------------------------------------------------------------------------------------------------------------------------------------------------------------------------------------------------------------------------------------------------------------------------------------------------------------------------------------------------------------------------------------------------------------------------------------------------------------------------------------------------------------------------------------------------------------------------------------------------------------------------------------------------------------------------------------------------------------------------------------------------------------------------------------------------------------------------------------------------------------------------------------------------------------------------------------------------------------------------------------------------------------------------------------------------------------------------------------------------------------------------------------------------------------------------------------------------------------------------------------------------------------------------------------------------------------------------------------------------------------------------------------------------------------------------------------------------------------------------------------------------------------------------------------------------------------------------------------------------------------------------------------------------------------------------------------------------------------------------------------------------------------------------------------------------------------------------------------------------------------------------------------------------------------------------------------------------------------------------------------------------------------------------------------------------------------------------------------------------------------------------------------------------------------------------------------------------------------------------------------------------------------------------------------------------------------------------------------------------------------------------------------------------------------------------------------------------------------------------------------------------------------------------------------------------------------------------------------------------------------------------------------------------------------------------------------------------------------------------------------------------------------------------------------------------------------------------------------------------------------------------------------------------------------------------------------------------------------------------------------------------------------------------------------------------------------------------------------------------------------------------------------------------------------------------------------------------------------------------------------------------------------------------------------------------------------------------------------------------------------------------------------------------------------------------------------------------------------------------------------------------------------------------------------------------------------------------------------------------------------------------------------------------------------------------------------------------------------------------------------------------------------------------------------------------------------------------------------------------------------------------------------------------------------------------------------------------------------------------------------------------------------------------------------------------------------
Hispanomeryx   ---------------------------------------------------------------------------------------------------------------------------------------------------------------------------------------------------------------------------------------------------------------------------------------------------------------------------------------------------------------------------------------------------------------------------------------------------------------------------------------------------------------------------------------------------------------------------------------------------------------------------------------------------------------------------------------------------------------------------------------------------------------------------------------------------------------------------------------------------------------------------------------------------------------------------------------------------------------------------------------------------------------------------------------------------------------------------------------------------------------------------------------------------------------------------------------------------------------------------------------------------------------------------------------------------------------------------------------------------------------------------------------------------------------------------------------------------------------------------------------------------------------------------------------------------------------------------------------------------------------------------------------------------------------------------------------------------------------------------------------------------------------------------------------------------------------------------------------------------------------------------------------------------------------------------------------------------------------------------------------------------------------------------------------------------------------------------------------------------------------------------------------------------------------------------------------------------------------------------------------------------------------------------------------------------------------------------------------------------------------------------------------------------------------------------------------------------------------------------------------------------------------------------------------------------------------------------------------------------------------------------------------------------------------------------------------------------------------------------------------------------------------------------------------------------------------------------------------------------------------------------------------------------------------------------------------------------------------------------------------------------------------------------------------------------------------------------------------------------------------------------------------------------------------------------------------------------------------------------------------------------------------------------------------------------------------------------------------------------------------------------------------------------------------------------------------------------------------------------------------------------------------------------------------------------------------------------------------------------------------------------------------------------------------------------------------------------------------------------------------------------------------------------------------------------------------------------------------------------------------------------------------------------------------------------------------------------------------------------------------------------------------------------------------------------------------------------------------------------------------------------------------------------------------------------------------------------------------------------------------------------------------------------------------------------------------------------------------------------------------------------------------------------------------------------------------------------------------------------------------------------------------------------------------------------------------------------------------------------------------------------------------------------------------------------------------------------------------------------------------------------------------------------------------------------------------------------------------------------------------------------------------------------------------------------------------------------------------------------------------------------------------------------------------------------------------------------------------------------------------------------------------------------------------------------------------------------------------------------------------------------------------------------------------------------------------------------------------------------------------------------------------------------------------------------------------------------------------------------------------------------------------------------------------------------------------------------------------------------------------------------------------------------------------------------------------------------------------------------------------------------------------------------------------------------------------------------------------------------------------------------------------------------------------------------------------------------------------------------------------------------------------------------------------------------------------------------------------------------------------------------------------------------------------------------------------------------------------------------------------------------------------------------------------------------------------------------------------------------------------------------------------------------------------------------------------------------------------------------------------------------------------------------------------------------------------------------------------------------------------------------------------------------------------------------------------------------------------------------------------------------------------------------------------------------------------------------------------------------------------------------------------------------------------------------------------------------------------------------------------------------------------------------------------------------------------------------------------------------------------------------------------------------------------------------------------------------------------------------------------------------------------------------------------------------------------------------------------------------------------------------------------------------------------------------------------------------------------------------------------------------------------------------------------------------------------------------------------------------------------------------------------------------------------------------------------------------------------------------------------------------------------------------------------------------------------------------------------------------------------------------------------------------------------------------------------------------------------------------------------------------------------------------------------------------------------------------------------------------------------------------------------------------------------------------------------------------------------------------------------------------------------------------------------------------------------------------------------------------------------------------------------------------------------------------------------------------------------------------------------------------------------------------------------------------------------------------------------------------------------------------------------------------------------------------------------------------------------------------------------------------------------------------------------------------------------------------------------------------------------------------------------------------------------------------------------------------------------------------------------------------------------------------------------------------------------------------------------------------------------------------------------------------------------------------------------------------------------------------------------------------------------------------------------------------------------------------------------------------------------------------------------------------------------------------------------------------------------------------------------------------------------------------------------------------------------------------------------------------------------------------------------------------------------------------------------------------------------------------------------------------------------------------------------------------------------------------------------------------------------------------------------------------------------------------------------------------------------------------------------------------------------------------------------------------------------------------------------------------------------------------------------------------------------------------------------------------------------------------------------------------------------------------------------------------------------------------------------------------------------------------------------------------------------------------------------------------------------------------------------------------------------------------------------------------------------------------------------------------------------------------------------------------------------------------------------------------------------------------------------------------------------------------------------------------------------------------------------------------------------------------------------------------------------------------------------------------------------------------------------------------------------------------------------------------------------------------------------------------------------------------------------------------------------------------------------------------------------------------------------------------------------------------------------------------------------------------------------------------------------------------------------------------------------------------------------------------------------------------------------------------------------------------------------------------------------------------------------------------------------------------------------------------------------------------------------------------------------------------------------------------------------------------------------------------------------------------------------------------------------------------------------------------------------------------------------------------------------------------------------------------------------------------------------------------------------------------------------------------------------------------------------------------------------------------------------------------------------------------------------------------------------------------------------------------------------------------------------------------------------------------------------------------------------------------------------------------------------------------------------------------------------------------------------------------------------------------------------------------------------------------------------------------------------------------------------------------------------------------------------------------------------------------------------------------------------------------------------------------------------------------------------------------------------------------------------------------------------------------------------------------------------------------------------------------------------------------------------------------------------------------------------------------------------------------------------------------------------------------------------------------------------------------------------------------------------------------------------------------------------------------------------------------------------------------------------------------------------------------------------------------------------------------------------------------------------------------------------------------------------------------------------------------------------------------------------------------------------------------------------------------------------------------------------------------------------------------------------------------------------------------------------------------------------------------------------------------------------------------------------------------------------------------------------------------------------------------------------------------------------------------------------------------------------------------------------------------------------------------------------------------------------------------------------------------------------------------------------------------------------------------------------------------------------------------------------------------------------------------------------------------------------------------------------------------------------------------------------------------------------------------------------------------------------------------------------------------------------------
Micromeryx   ---------------------------------------------------------------------------------------------------------------------------------------------------------------------------------------------------------------------------------------------------------------------------------------------------------------------------------------------------------------------------------------------------------------------------------------------------------------------------------------------------------------------------------------------------------------------------------------------------------------------------------------------------------------------------------------------------------------------------------------------------------------------------------------------------------------------------------------------------------------------------------------------------------------------------------------------------------------------------------------------------------------------------------------------------------------------------------------------------------------------------------------------------------------------------------------------------------------------------------------------------------------------------------------------------------------------------------------------------------------------------------------------------------------------------------------------------------------------------------------------------------------------------------------------------------------------------------------------------------------------------------------------------------------------------------------------------------------------------------------------------------------------------------------------------------------------------------------------------------------------------------------------------------------------------------------------------------------------------------------------------------------------------------------------------------------------------------------------------------------------------------------------------------------------------------------------------------------------------------------------------------------------------------------------------------------------------------------------------------------------------------------------------------------------------------------------------------------------------------------------------------------------------------------------------------------------------------------------------------------------------------------------------------------------------------------------------------------------------------------------------------------------------------------------------------------------------------------------------------------------------------------------------------------------------------------------------------------------------------------------------------------------------------------------------------------------------------------------------------------------------------------------------------------------------------------------------------------------------------------------------------------------------------------------------------------------------------------------------------------------------------------------------------------------------------------------------------------------------------------------------------------------------------------------------------------------------------------------------------------------------------------------------------------------------------------------------------------------------------------------------------------------------------------------------------------------------------------------------------------------------------------------------------------------------------------------------------------------------------------------------------------------------------------------------------------------------------------------------------------------------------------------------------------------------------------------------------------------------------------------------------------------------------------------------------------------------------------------------------------------------------------------------------------------------------------------------------------------------------------------------------------------------------------------------------------------------------------------------------------------------------------------------------------------------------------------------------------------------------------------------------------------------------------------------------------------------------------------------------------------------------------------------------------------------------------------------------------------------------------------------------------------------------------------------------------------------------------------------------------------------------------------------------------------------------------------------------------------------------------------------------------------------------------------------------------------------------------------------------------------------------------------------------------------------------------------------------------------------------------------------------------------------------------------------------------------------------------------------------------------------------------------------------------------------------------------------------------------------------------------------------------------------------------------------------------------------------------------------------------------------------------------------------------------------------------------------------------------------------------------------------------------------------------------------------------------------------------------------------------------------------------------------------------------------------------------------------------------------------------------------------------------------------------------------------------------------------------------------------------------------------------------------------------------------------------------------------------------------------------------------------------------------------------------------------------------------------------------------------------------------------------------------------------------------------------------------------------------------------------------------------------------------------------------------------------------------------------------------------------------------------------------------------------------------------------------------------------------------------------------------------------------------------------------------------------------------------------------------------------------------------------------------------------------------------------------------------------------------------------------------------------------------------------------------------------------------------------------------------------------------------------------------------------------------------------------------------------------------------------------------------------------------------------------------------------------------------------------------------------------------------------------------------------------------------------------------------------------------------------------------------------------------------------------------------------------------------------------------------------------------------------------------------------------------------------------------------------------------------------------------------------------------------------------------------------------------------------------------------------------------------------------------------------------------------------------------------------------------------------------------------------------------------------------------------------------------------------------------------------------------------------------------------------------------------------------------------------------------------------------------------------------------------------------------------------------------------------------------------------------------------------------------------------------------------------------------------------------------------------------------------------------------------------------------------------------------------------------------------------------------------------------------------------------------------------------------------------------------------------------------------------------------------------------------------------------------------------------------------------------------------------------------------------------------------------------------------------------------------------------------------------------------------------------------------------------------------------------------------------------------------------------------------------------------------------------------------------------------------------------------------------------------------------------------------------------------------------------------------------------------------------------------------------------------------------------------------------------------------------------------------------------------------------------------------------------------------------------------------------------------------------------------------------------------------------------------------------------------------------------------------------------------------------------------------------------------------------------------------------------------------------------------------------------------------------------------------------------------------------------------------------------------------------------------------------------------------------------------------------------------------------------------------------------------------------------------------------------------------------------------------------------------------------------------------------------------------------------------------------------------------------------------------------------------------------------------------------------------------------------------------------------------------------------------------------------------------------------------------------------------------------------------------------------------------------------------------------------------------------------------------------------------------------------------------------------------------------------------------------------------------------------------------------------------------------------------------------------------------------------------------------------------------------------------------------------------------------------------------------------------------------------------------------------------------------------------------------------------------------------------------------------------------------------------------------------------------------------------------------------------------------------------------------------------------------------------------------------------------------------------------------------------------------------------------------------------------------------------------------------------------------------------------------------------------------------------------------------------------------------------------------------------------------------------------------------------------------------------------------------------------------------------------------------------------------------------------------------------------------------------------------------------------------------------------------------------------------------------------------------------------------------------------------------------------------------------------------------------------------------------------------------------------------------------------------------------------------------------------------------------------------------------------------------------------------------------------------------------------------------------------------------------------------------------------------------------------------------------------------------------------------------------------------------------------------------------------------------------------------------------------------------------------------------------------------------------------------------------------------------------------------------------------------------------------------------------------------------------------------------------------------------------------------------------------------------------------------------------------------------------------------------------------------------------------------------------------------------------------------------------------------------------------------------------------------------------------------------------------------------------------------------------------------------------------------------------------------------------------------------------------------------------------------------------------------------------------------------------------------------------------------------------------------------------------------------------------------------------------------------------------------------------------------------------------------------------------------------------------------------------------------------------------------------------------------------------------------------------------------------------------------------------------------------------------------------------------------------------------------------------------------------------------------------------------------------------------------------------------------------------------------------------------------------------------------------------------------------------------------------------------------------------------------------------------------------------------------------
Sperrgebietomeryx   ---------------------------------------------------------------------------------------------------------------------------------------------------------------------------------------------------------------------------------------------------------------------------------------------------------------------------------------------------------------------------------------------------------------------------------------------------------------------------------------------------------------------------------------------------------------------------------------------------------------------------------------------------------------------------------------------------------------------------------------------------------------------------------------------------------------------------------------------------------------------------------------------------------------------------------------------------------------------------------------------------------------------------------------------------------------------------------------------------------------------------------------------------------------------------------------------------------------------------------------------------------------------------------------------------------------------------------------------------------------------------------------------------------------------------------------------------------------------------------------------------------------------------------------------------------------------------------------------------------------------------------------------------------------------------------------------------------------------------------------------------------------------------------------------------------------------------------------------------------------------------------------------------------------------------------------------------------------------------------------------------------------------------------------------------------------------------------------------------------------------------------------------------------------------------------------------------------------------------------------------------------------------------------------------------------------------------------------------------------------------------------------------------------------------------------------------------------------------------------------------------------------------------------------------------------------------------------------------------------------------------------------------------------------------------------------------------------------------------------------------------------------------------------------------------------------------------------------------------------------------------------------------------------------------------------------------------------------------------------------------------------------------------------------------------------------------------------------------------------------------------------------------------------------------------------------------------------------------------------------------------------------------------------------------------------------------------------------------------------------------------------------------------------------------------------------------------------------------------------------------------------------------------------------------------------------------------------------------------------------------------------------------------------------------------------------------------------------------------------------------------------------------------------------------------------------------------------------------------------------------------------------------------------------------------------------------------------------------------------------------------------------------------------------------------------------------------------------------------------------------------------------------------------------------------------------------------------------------------------------------------------------------------------------------------------------------------------------------------------------------------------------------------------------------------------------------------------------------------------------------------------------------------------------------------------------------------------------------------------------------------------------------------------------------------------------------------------------------------------------------------------------------------------------------------------------------------------------------------------------------------------------------------------------------------------------------------------------------------------------------------------------------------------------------------------------------------------------------------------------------------------------------------------------------------------------------------------------------------------------------------------------------------------------------------------------------------------------------------------------------------------------------------------------------------------------------------------------------------------------------------------------------------------------------------------------------------------------------------------------------------------------------------------------------------------------------------------------------------------------------------------------------------------------------------------------------------------------------------------------------------------------------------------------------------------------------------------------------------------------------------------------------------------------------------------------------------------------------------------------------------------------------------------------------------------------------------------------------------------------------------------------------------------------------------------------------------------------------------------------------------------------------------------------------------------------------------------------------------------------------------------------------------------------------------------------------------------------------------------------------------------------------------------------------------------------------------------------------------------------------------------------------------------------------------------------------------------------------------------------------------------------------------------------------------------------------------------------------------------------------------------------------------------------------------------------------------------------------------------------------------------------------------------------------------------------------------------------------------------------------------------------------------------------------------------------------------------------------------------------------------------------------------------------------------------------------------------------------------------------------------------------------------------------------------------------------------------------------------------------------------------------------------------------------------------------------------------------------------------------------------------------------------------------------------------------------------------------------------------------------------------------------------------------------------------------------------------------------------------------------------------------------------------------------------------------------------------------------------------------------------------------------------------------------------------------------------------------------------------------------------------------------------------------------------------------------------------------------------------------------------------------------------------------------------------------------------------------------------------------------------------------------------------------------------------------------------------------------------------------------------------------------------------------------------------------------------------------------------------------------------------------------------------------------------------------------------------------------------------------------------------------------------------------------------------------------------------------------------------------------------------------------------------------------------------------------------------------------------------------------------------------------------------------------------------------------------------------------------------------------------------------------------------------------------------------------------------------------------------------------------------------------------------------------------------------------------------------------------------------------------------------------------------------------------------------------------------------------------------------------------------------------------------------------------------------------------------------------------------------------------------------------------------------------------------------------------------------------------------------------------------------------------------------------------------------------------------------------------------------------------------------------------------------------------------------------------------------------------------------------------------------------------------------------------------------------------------------------------------------------------------------------------------------------------------------------------------------------------------------------------------------------------------------------------------------------------------------------------------------------------------------------------------------------------------------------------------------------------------------------------------------------------------------------------------------------------------------------------------------------------------------------------------------------------------------------------------------------------------------------------------------------------------------------------------------------------------------------------------------------------------------------------------------------------------------------------------------------------------------------------------------------------------------------------------------------------------------------------------------------------------------------------------------------------------------------------------------------------------------------------------------------------------------------------------------------------------------------------------------------------------------------------------------------------------------------------------------------------------------------------------------------------------------------------------------------------------------------------------------------------------------------------------------------------------------------------------------------------------------------------------------------------------------------------------------------------------------------------------------------------------------------------------------------------------------------------------------------------------------------------------------------------------------------------------------------------------------------------------------------------------------------------------------------------------------------------------------------------------------------------------------------------------------------------------------------------------------------------------------------------------------------------------------------------------------------------------------------------------------------------------------------------------------------------------------------------------------------------------------------------------------------------------------------------------------------------------------------------------------------------------------------------------------------------------------------------------------------------------------------------------------------------------------------------------------------------------------------------------------------------------------------------------------------------------------------------------------------------------------------------------------------------------------------------------------------------------------------------------------------------------------------------------------------------------------------------------------------------------------------------------------------------------------------------------------------------------------------------------------------------------------------------------------------------------------------------------------------------------------------------------------------------------------------------------------------------------------------------------------------------------------------------------------------------------------------------------------------------------------------------------------------------------------------------------------------------------------------------------------------------------------------------------------------------------------------------------------------------------------------------------------------------------------------------------------------------------------------------------------------------------------------------------------------------------------------------------------------------------------------------------------------------------------------------------------------------------------------------------------------------------------------------------------------------------------------------------------------
Blastomeryx   ---------------------------------------------------------------------------------------------------------------------------------------------------------------------------------------------------------------------------------------------------------------------------------------------------------------------------------------------------------------------------------------------------------------------------------------------------------------------------------------------------------------------------------------------------------------------------------------------------------------------------------------------------------------------------------------------------------------------------------------------------------------------------------------------------------------------------------------------------------------------------------------------------------------------------------------------------------------------------------------------------------------------------------------------------------------------------------------------------------------------------------------------------------------------------------------------------------------------------------------------------------------------------------------------------------------------------------------------------------------------------------------------------------------------------------------------------------------------------------------------------------------------------------------------------------------------------------------------------------------------------------------------------------------------------------------------------------------------------------------------------------------------------------------------------------------------------------------------------------------------------------------------------------------------------------------------------------------------------------------------------------------------------------------------------------------------------------------------------------------------------------------------------------------------------------------------------------------------------------------------------------------------------------------------------------------------------------------------------------------------------------------------------------------------------------------------------------------------------------------------------------------------------------------------------------------------------------------------------------------------------------------------------------------------------------------------------------------------------------------------------------------------------------------------------------------------------------------------------------------------------------------------------------------------------------------------------------------------------------------------------------------------------------------------------------------------------------------------------------------------------------------------------------------------------------------------------------------------------------------------------------------------------------------------------------------------------------------------------------------------------------------------------------------------------------------------------------------------------------------------------------------------------------------------------------------------------------------------------------------------------------------------------------------------------------------------------------------------------------------------------------------------------------------------------------------------------------------------------------------------------------------------------------------------------------------------------------------------------------------------------------------------------------------------------------------------------------------------------------------------------------------------------------------------------------------------------------------------------------------------------------------------------------------------------------------------------------------------------------------------------------------------------------------------------------------------------------------------------------------------------------------------------------------------------------------------------------------------------------------------------------------------------------------------------------------------------------------------------------------------------------------------------------------------------------------------------------------------------------------------------------------------------------------------------------------------------------------------------------------------------------------------------------------------------------------------------------------------------------------------------------------------------------------------------------------------------------------------------------------------------------------------------------------------------------------------------------------------------------------------------------------------------------------------------------------------------------------------------------------------------------------------------------------------------------------------------------------------------------------------------------------------------------------------------------------------------------------------------------------------------------------------------------------------------------------------------------------------------------------------------------------------------------------------------------------------------------------------------------------------------------------------------------------------------------------------------------------------------------------------------------------------------------------------------------------------------------------------------------------------------------------------------------------------------------------------------------------------------------------------------------------------------------------------------------------------------------------------------------------------------------------------------------------------------------------------------------------------------------------------------------------------------------------------------------------------------------------------------------------------------------------------------------------------------------------------------------------------------------------------------------------------------------------------------------------------------------------------------------------------------------------------------------------------------------------------------------------------------------------------------------------------------------------------------------------------------------------------------------------------------------------------------------------------------------------------------------------------------------------------------------------------------------------------------------------------------------------------------------------------------------------------------------------------------------------------------------------------------------------------------------------------------------------------------------------------------------------------------------------------------------------------------------------------------------------------------------------------------------------------------------------------------------------------------------------------------------------------------------------------------------------------------------------------------------------------------------------------------------------------------------------------------------------------------------------------------------------------------------------------------------------------------------------------------------------------------------------------------------------------------------------------------------------------------------------------------------------------------------------------------------------------------------------------------------------------------------------------------------------------------------------------------------------------------------------------------------------------------------------------------------------------------------------------------------------------------------------------------------------------------------------------------------------------------------------------------------------------------------------------------------------------------------------------------------------------------------------------------------------------------------------------------------------------------------------------------------------------------------------------------------------------------------------------------------------------------------------------------------------------------------------------------------------------------------------------------------------------------------------------------------------------------------------------------------------------------------------------------------------------------------------------------------------------------------------------------------------------------------------------------------------------------------------------------------------------------------------------------------------------------------------------------------------------------------------------------------------------------------------------------------------------------------------------------------------------------------------------------------------------------------------------------------------------------------------------------------------------------------------------------------------------------------------------------------------------------------------------------------------------------------------------------------------------------------------------------------------------------------------------------------------------------------------------------------------------------------------------------------------------------------------------------------------------------------------------------------------------------------------------------------------------------------------------------------------------------------------------------------------------------------------------------------------------------------------------------------------------------------------------------------------------------------------------------------------------------------------------------------------------------------------------------------------------------------------------------------------------------------------------------------------------------------------------------------------------------------------------------------------------------------------------------------------------------------------------------------------------------------------------------------------------------------------------------------------------------------------------------------------------------------------------------------------------------------------------------------------------------------------------------------------------------------------------------------------------------------------------------------------------------------------------------------------------------------------------------------------------------------------------------------------------------------------------------------------------------------------------------------------------------------------------------------------------------------------------------------------------------------------------------------------------------------------------------------------------------------------------------------------------------------------------------------------------------------------------------------------------------------------------------------------------------------------------------------------------------------------------------------------------------------------------------------------------------------------------------------------------------------------------------------------------------------------------------------------------------------------------------------------------------------------------------------------------------------------------------------------------------------------------------------------------------------------------------------------------------------------------------------------------------------------------------------------------------------------------------------------------------------------------------------------------------------------------------------------------------------------------------------------------------------------------------------------------------------------------------------------------------------------------------------------------------------------------------------------------------------------------------------------------------------------------------------------------------------------------------------------------------------------------------------------------------------------------------------------------------------------------------------------------------------------------------------------------------------------------------------------------------------------------------------------------------------------------------------------------------------------------------------------------------------------------------------------------------------------------------------------------------------------------------------------------------------------------------------------------------------------------------------------------------------------------------------------------------------------------------------------------------------------------------------------------------------------------------------------------------------------------------------------------------------------------------------------------------------------------------------------------
Moschus_grandeavus   ---------------------------------------------------------------------------------------------------------------------------------------------------------------------------------------------------------------------------------------------------------------------------------------------------------------------------------------------------------------------------------------------------------------------------------------------------------------------------------------------------------------------------------------------------------------------------------------------------------------------------------------------------------------------------------------------------------------------------------------------------------------------------------------------------------------------------------------------------------------------------------------------------------------------------------------------------------------------------------------------------------------------------------------------------------------------------------------------------------------------------------------------------------------------------------------------------------------------------------------------------------------------------------------------------------------------------------------------------------------------------------------------------------------------------------------------------------------------------------------------------------------------------------------------------------------------------------------------------------------------------------------------------------------------------------------------------------------------------------------------------------------------------------------------------------------------------------------------------------------------------------------------------------------------------------------------------------------------------------------------------------------------------------------------------------------------------------------------------------------------------------------------------------------------------------------------------------------------------------------------------------------------------------------------------------------------------------------------------------------------------------------------------------------------------------------------------------------------------------------------------------------------------------------------------------------------------------------------------------------------------------------------------------------------------------------------------------------------------------------------------------------------------------------------------------------------------------------------------------------------------------------------------------------------------------------------------------------------------------------------------------------------------------------------------------------------------------------------------------------------------------------------------------------------------------------------------------------------------------------------------------------------------------------------------------------------------------------------------------------------------------------------------------------------------------------------------------------------------------------------------------------------------------------------------------------------------------------------------------------------------------------------------------------------------------------------------------------------------------------------------------------------------------------------------------------------------------------------------------------------------------------------------------------------------------------------------------------------------------------------------------------------------------------------------------------------------------------------------------------------------------------------------------------------------------------------------------------------------------------------------------------------------------------------------------------------------------------------------------------------------------------------------------------------------------------------------------------------------------------------------------------------------------------------------------------------------------------------------------------------------------------------------------------------------------------------------------------------------------------------------------------------------------------------------------------------------------------------------------------------------------------------------------------------------------------------------------------------------------------------------------------------------------------------------------------------------------------------------------------------------------------------------------------------------------------------------------------------------------------------------------------------------------------------------------------------------------------------------------------------------------------------------------------------------------------------------------------------------------------------------------------------------------------------------------------------------------------------------------------------------------------------------------------------------------------------------------------------------------------------------------------------------------------------------------------------------------------------------------------------------------------------------------------------------------------------------------------------------------------------------------------------------------------------------------------------------------------------------------------------------------------------------------------------------------------------------------------------------------------------------------------------------------------------------------------------------------------------------------------------------------------------------------------------------------------------------------------------------------------------------------------------------------------------------------------------------------------------------------------------------------------------------------------------------------------------------------------------------------------------------------------------------------------------------------------------------------------------------------------------------------------------------------------------------------------------------------------------------------------------------------------------------------------------------------------------------------------------------------------------------------------------------------------------------------------------------------------------------------------------------------------------------------------------------------------------------------------------------------------------------------------------------------------------------------------------------------------------------------------------------------------------------------------------------------------------------------------------------------------------------------------------------------------------------------------------------------------------------------------------------------------------------------------------------------------------------------------------------------------------------------------------------------------------------------------------------------------------------------------------------------------------------------------------------------------------------------------------------------------------------------------------------------------------------------------------------------------------------------------------------------------------------------------------------------------------------------------------------------------------------------------------------------------------------------------------------------------------------------------------------------------------------------------------------------------------------------------------------------------------------------------------------------------------------------------------------------------------------------------------------------------------------------------------------------------------------------------------------------------------------------------------------------------------------------------------------------------------------------------------------------------------------------------------------------------------------------------------------------------------------------------------------------------------------------------------------------------------------------------------------------------------------------------------------------------------------------------------------------------------------------------------------------------------------------------------------------------------------------------------------------------------------------------------------------------------------------------------------------------------------------------------------------------------------------------------------------------------------------------------------------------------------------------------------------------------------------------------------------------------------------------------------------------------------------------------------------------------------------------------------------------------------------------------------------------------------------------------------------------------------------------------------------------------------------------------------------------------------------------------------------------------------------------------------------------------------------------------------------------------------------------------------------------------------------------------------------------------------------------------------------------------------------------------------------------------------------------------------------------------------------------------------------------------------------------------------------------------------------------------------------------------------------------------------------------------------------------------------------------------------------------------------------------------------------------------------------------------------------------------------------------------------------------------------------------------------------------------------------------------------------------------------------------------------------------------------------------------------------------------------------------------------------------------------------------------------------------------------------------------------------------------------------------------------------------------------------------------------------------------------------------------------------------------------------------------------------------------------------------------------------------------------------------------------------------------------------------------------------------------------------------------------------------------------------------------------------------------------------------------------------------------------------------------------------------------------------------------------------------------------------------------------------------------------------------------------------------------------------------------------------------------------------------------------------------------------------------------------------------------------------------------------------------------------------------------------------------------------------------------------------------------------------------------------------------------------------------------------------------------------------------------------------------------------------------------------------------------------------------------------------------------------------------------------------------------------------------------------------------------------------------------------------------------------------------------------------------------------------------------------------------------------------------------------------------------------------------------------------------------------------------------------------------------------------------------------------------------------------------------------------------------------------------------------------------------------------------------------------------------------------------------------------------------------------------------------------------------------------------------------------------------------------------------------------------------------------------------------------------------------------------------------------------------------------------------------------------------------------------------------------------------------------------------------------------------------------------------------------------------------------------------------------------------------------------------------------------------------------------------------------------------------------------------------------------------------------------------------------------------------------------------------------------------------------------------------------------------------------------------------------------------------------------------------------------------------------------------------------------------------------------------------------------------------------------------------------------------------------------------------------------------------------------------------------------------------------------------------------------------------------------------------------------------------------------------------------------------------------------------------------------------------------------------------------------------------------------------
Stockoceros   ---------------------------------------------------------------------------------------------------------------------------------------------------------------------------------------------------------------------------------------------------------------------------------------------------------------------------------------------------------------------------------------------------------------------------------------------------------------------------------------------------------------------------------------------------------------------------------------------------------------------------------------------------------------------------------------------------------------------------------------------------------------------------------------------------------------------------------------------------------------------------------------------------------------------------------------------------------------------------------------------------------------------------------------------------------------------------------------------------------------------------------------------------------------------------------------------------------------------------------------------------------------------------------------------------------------------------------------------------------------------------------------------------------------------------------------------------------------------------------------------------------------------------------------------------------------------------------------------------------------------------------------------------------------------------------------------------------------------------------------------------------------------------------------------------------------------------------------------------------------------------------------------------------------------------------------------------------------------------------------------------------------------------------------------------------------------------------------------------------------------------------------------------------------------------------------------------------------------------------------------------------------------------------------------------------------------------------------------------------------------------------------------------------------------------------------------------------------------------------------------------------------------------------------------------------------------------------------------------------------------------------------------------------------------------------------------------------------------------------------------------------------------------------------------------------------------------------------------------------------------------------------------------------------------------------------------------------------------------------------------------------------------------------------------------------------------------------------------------------------------------------------------------------------------------------------------------------------------------------------------------------------------------------------------------------------------------------------------------------------------------------------------------------------------------------------------------------------------------------------------------------------------------------------------------------------------------------------------------------------------------------------------------------------------------------------------------------------------------------------------------------------------------------------------------------------------------------------------------------------------------------------------------------------------------------------------------------------------------------------------------------------------------------------------------------------------------------------------------------------------------------------------------------------------------------------------------------------------------------------------------------------------------------------------------------------------------------------------------------------------------------------------------------------------------------------------------------------------------------------------------------------------------------------------------------------------------------------------------------------------------------------------------------------------------------------------------------------------------------------------------------------------------------------------------------------------------------------------------------------------------------------------------------------------------------------------------------------------------------------------------------------------------------------------------------------------------------------------------------------------------------------------------------------------------------------------------------------------------------------------------------------------------------------------------------------------------------------------------------------------------------------------------------------------------------------------------------------------------------------------------------------------------------------------------------------------------------------------------------------------------------------------------------------------------------------------------------------------------------------------------------------------------------------------------------------------------------------------------------------------------------------------------------------------------------------------------------------------------------------------------------------------------------------------------------------------------------------------------------------------------------------------------------------------------------------------------------------------------------------------------------------------------------------------------------------------------------------------------------------------------------------------------------------------------------------------------------------------------------------------------------------------------------------------------------------------------------------------------------------------------------------------------------------------------------------------------------------------------------------------------------------------------------------------------------------------------------------------------------------------------------------------------------------------------------------------------------------------------------------------------------------------------------------------------------------------------------------------------------------------------------------------------------------------------------------------------------------------------------------------------------------------------------------------------------------------------------------------------------------------------------------------------------------------------------------------------------------------------------------------------------------------------------------------------------------------------------------------------------------------------------------------------------------------------------------------------------------------------------------------------------------------------------------------------------------------------------------------------------------------------------------------------------------------------------------------------------------------------------------------------------------------------------------------------------------------------------------------------------------------------------------------------------------------------------------------------------------------------------------------------------------------------------------------------------------------------------------------------------------------------------------------------------------------------------------------------------------------------------------------------------------------------------------------------------------------------------------------------------------------------------------------------------------------------------------------------------------------------------------------------------------------------------------------------------------------------------------------------------------------------------------------------------------------------------------------------------------------------------------------------------------------------------------------------------------------------------------------------------------------------------------------------------------------------------------------------------------------------------------------------------------------------------------------------------------------------------------------------------------------------------------------------------------------------------------------------------------------------------------------------------------------------------------------------------------------------------------------------------------------------------------------------------------------------------------------------------------------------------------------------------------------------------------------------------------------------------------------------------------------------------------------------------------------------------------------------------------------------------------------------------------------------------------------------------------------------------------------------------------------------------------------------------------------------------------------------------------------------------------------------------------------------------------------------------------------------------------------------------------------------------------------------------------------------------------------------------------------------------------------------------------------------------------------------------------------------------------------------------------------------------------------------------------------------------------------------------------------------------------------------------------------------------------------------------------------------------------------------------------------------------------------------------------------------------------------------------------------------------------------------------------------------------------------------------------------------------------------------------------------------------------------------------------------------------------------------------------------------------------------------------------------------------------------------------------------------------------------------------------------------------------------------------------------------------------------------------------------------------------------------------------------------------------------------------------------------------------------------------------------------------------------------------------------------------------------------------------------------------------------------------------------------------------------------------------------------------------------------------------------------------------------------------------------------------------------------------------------------------------------------------------------------------------------------------------------------------------------------------------------------------------------------------------------------------------------------------------------------------------------------------------------------------------------------------------------------------------------------------------------------------------------------------------------------------------------------------------------------------------------------------------------------------------------------------------------------------------------------------------------------------------------------------------------------------------------------------------------------------------------------------------------------------------------------------------------------------------------------------------------------------------------------------------------------------------------------------------------------------------------------------------------------------------------------------------------------------------------------------------------------------------------------------------------------------------------------------------------------------------------------------------------------------------------------------------------------------------------------------------------------------------------------------------------------------------------------------------------------------------------------------------------------------------------------------------------------------------------------------------------------------------------------------------------------------------------------------------------------------------------------------------------------------------------------------------------------------------------------------------------------------------------------------------------------------------------------------------------------------------------------------------------------------------------------------------------------------------------------------------------------------------------------------------------------------------------------------------------------------------------------------------------------------------------------------------------------------------------------------------------------------------------------------------------------------------------------------------------------------------------------------------------------------------------------------------------------------------------------------------------------------------------------------------------------------------------------------------------
Propalaeoryx   ---------------------------------------------------------------------------------------------------------------------------------------------------------------------------------------------------------------------------------------------------------------------------------------------------------------------------------------------------------------------------------------------------------------------------------------------------------------------------------------------------------------------------------------------------------------------------------------------------------------------------------------------------------------------------------------------------------------------------------------------------------------------------------------------------------------------------------------------------------------------------------------------------------------------------------------------------------------------------------------------------------------------------------------------------------------------------------------------------------------------------------------------------------------------------------------------------------------------------------------------------------------------------------------------------------------------------------------------------------------------------------------------------------------------------------------------------------------------------------------------------------------------------------------------------------------------------------------------------------------------------------------------------------------------------------------------------------------------------------------------------------------------------------------------------------------------------------------------------------------------------------------------------------------------------------------------------------------------------------------------------------------------------------------------------------------------------------------------------------------------------------------------------------------------------------------------------------------------------------------------------------------------------------------------------------------------------------------------------------------------------------------------------------------------------------------------------------------------------------------------------------------------------------------------------------------------------------------------------------------------------------------------------------------------------------------------------------------------------------------------------------------------------------------------------------------------------------------------------------------------------------------------------------------------------------------------------------------------------------------------------------------------------------------------------------------------------------------------------------------------------------------------------------------------------------------------------------------------------------------------------------------------------------------------------------------------------------------------------------------------------------------------------------------------------------------------------------------------------------------------------------------------------------------------------------------------------------------------------------------------------------------------------------------------------------------------------------------------------------------------------------------------------------------------------------------------------------------------------------------------------------------------------------------------------------------------------------------------------------------------------------------------------------------------------------------------------------------------------------------------------------------------------------------------------------------------------------------------------------------------------------------------------------------------------------------------------------------------------------------------------------------------------------------------------------------------------------------------------------------------------------------------------------------------------------------------------------------------------------------------------------------------------------------------------------------------------------------------------------------------------------------------------------------------------------------------------------------------------------------------------------------------------------------------------------------------------------------------------------------------------------------------------------------------------------------------------------------------------------------------------------------------------------------------------------------------------------------------------------------------------------------------------------------------------------------------------------------------------------------------------------------------------------------------------------------------------------------------------------------------------------------------------------------------------------------------------------------------------------------------------------------------------------------------------------------------------------------------------------------------------------------------------------------------------------------------------------------------------------------------------------------------------------------------------------------------------------------------------------------------------------------------------------------------------------------------------------------------------------------------------------------------------------------------------------------------------------------------------------------------------------------------------------------------------------------------------------------------------------------------------------------------------------------------------------------------------------------------------------------------------------------------------------------------------------------------------------------------------------------------------------------------------------------------------------------------------------------------------------------------------------------------------------------------------------------------------------------------------------------------------------------------------------------------------------------------------------------------------------------------------------------------------------------------------------------------------------------------------------------------------------------------------------------------------------------------------------------------------------------------------------------------------------------------------------------------------------------------------------------------------------------------------------------------------------------------------------------------------------------------------------------------------------------------------------------------------------------------------------------------------------------------------------------------------------------------------------------------------------------------------------------------------------------------------------------------------------------------------------------------------------------------------------------------------------------------------------------------------------------------------------------------------------------------------------------------------------------------------------------------------------------------------------------------------------------------------------------------------------------------------------------------------------------------------------------------------------------------------------------------------------------------------------------------------------------------------------------------------------------------------------------------------------------------------------------------------------------------------------------------------------------------------------------------------------------------------------------------------------------------------------------------------------------------------------------------------------------------------------------------------------------------------------------------------------------------------------------------------------------------------------------------------------------------------------------------------------------------------------------------------------------------------------------------------------------------------------------------------------------------------------------------------------------------------------------------------------------------------------------------------------------------------------------------------------------------------------------------------------------------------------------------------------------------------------------------------------------------------------------------------------------------------------------------------------------------------------------------------------------------------------------------------------------------------------------------------------------------------------------------------------------------------------------------------------------------------------------------------------------------------------------------------------------------------------------------------------------------------------------------------------------------------------------------------------------------------------------------------------------------------------------------------------------------------------------------------------------------------------------------------------------------------------------------------------------------------------------------------------------------------------------------------------------------------------------------------------------------------------------------------------------------------------------------------------------------------------------------------------------------------------------------------------------------------------------------------------------------------------------------------------------------------------------------------------------------------------------------------------------------------------------------------------------------------------------------------------------------------------------------------------------------------------------------------------------------------------------------------------------------------------------------------------------------------------------------------------------------------------------------------------------------------------------------------------------------------------------------------------------------------------------------------------------------------------------------------------------------------------------------------------------------------------------------------------------------------------------------------------------------------------------------------------------------------------------------------------------------------------------------------------------------------------------------------------------------------------------------------------------------------------------------------------------------------------------------------------------------------------------------------------------------------------------------------------------------------------------------------------------------------------------------------------------------------------------------------------------------------------------------------------------------------------------------------------------------------------------------------------------------------------------------------------------------------------------------------------------------------------------------------------------------------------------------------------------------------------------------------------------------------------------------------------------------------------------------------------------------------------------------------------------------------------------------------------------------------------------------------------------------------------------------------------------------------------------------------------------------------------------------------------------------------------------------------------------------------------------------------------------------------------------------------------------------------------------------------------------------------------------------------------------------------------------------------------------------------------------------------------------------------------------------------------------------------------------------------------------------------------------------------------------------------------------------------------------------------------------------------------------------------------------------------------------------------------------------------------------------------------------------------------------------------------------------------------------------------------------------------------------------------------------------------------------------------------------------------------------------------------------------------------------------------------------------------------------------------------------------------------------------------------------------------------------------------------------------------------------------------------------------------------------------------------------------------------------------------------------------------------------------------------------------------------------------------------------------------------------------------------------------------------------------------------------------------------------------------------------------

;
end;
